# Supplementary material for: TAP score: torsion angle propensity normalization applied to local protein structure evaluation
Source: BMC Bioinformatics. 2007 May 15;8:155. doi: 10.1186/1471-2105-8-155 (PMC1878508; doi:10.1186/1471-2105-8-155)
Supplement: Additional file 1 — All PDB dataset. This text file contains the PDB code, R-free, resolution and TAP score values, one protein per line, for all proteins in the all PDB dataset. [file 1471-2105-8-155-S1.txt]

101m	0.202	2.07	0.8381
102m	0.203	1.84	0.8299
103m	0.216	2.07	0.8502
104m	0.225	1.71	0.8397
105m	0.268	2.02	0.8206
106m	0.22	1.99	0.8352
107m	0.23	2.09	0.8324
108m	0.226	2.67	0.8064
109m	0.212	1.83	0.8388
110m	0.214	1.77	0.8425
111m	0.222	1.88	0.8408
112m	0.237	2.34	0.8305
117e	0.24	2.15	0.7968
11as	0.253	2.5	0.7476
11gs	0.27	2.3	0.8129
12as	0.287	2.2	0.771
12e9	0.271	1.9	0.7964
13gs	0.222	1.9	0.8293
13pk	0.2911	2.5	0.786
14gs	0.24	2.8	0.7894
15c8	0.251	2.5	0.7593
16gs	0.263	1.9	0.8273
16vp	0.26	2.1	0.828
17gs	0.2	1.9	0.8209
18gs	0.238	1.9	0.8277
1914	0.299	2.53	0.7623
19gs	0.249	1.9	0.8213
1a00	0.223	2	0.841
1a01	0.223	1.8	0.8551
1a02	0.303	2.7	0.7529
1a04	0.267	2.2	0.8397
1a05	0.275	2	0.8169
1a06	0.313	2.5	0.7717
1a0a	0.284	2.8	0.6924
1a0b	0.271	2.06	0.821
1a0c	0.177	2.5	0.802
1a0d	0.209	3	0.7788
1a0e	0.203	2.7	0.7784
1a0f	0.245	2.1	0.8025
1a0g	0.263	2	0.8155
1a0h	0.242	3.2	0.6996
1a0i	0.341	2.6	0.7268
1a0j	0.215	1.7	0.808
1a0k	0.238	2.2	0.7811
1a0l	0.276	3	0.7574
1a0o	0.235	2.95	0.7781
1a0p	0.287	2.5	0.7591
1a0q	0.275	2.3	0.7816
1a0r	0.264	2.8	0.7773
1a0s	0.228	2.4	0.7704
1a0t	0.246	2.4	0.768
1a0u	0.239	2.14	0.8333
1a14	0.27	2.5	0.7353
1a15	0.298	2.2	0.7682
1a17	0.298	2.45	0.8041
1a18	0.273	2.4	0.7808
1a19	0.292	2.76	0.738
1a1f	0.27	2.1	0.7842
1a1g	0.275	1.9	0.793
1a1h	0.277	1.6	0.8093
1a1i	0.216	1.6	0.832
1a1j	0.262	2	0.8168
1a1k	0.259	1.9	0.7977
1a1l	0.267	2.3	0.8086
1a1r	0.261	2.5	0.7856
1a1s	0.258	2.7	0.7597
1a1v	0.287	2.2	0.805
1a1x	0.253	2	0.8084
1a21	0.278	2.35	0.7774
1a25	0.254	2.7	0.7667
1a26	0.236	2.25	0.789
1a29	0.2654	2.74	0.7962
1a2a	0.285	2.8	0.7211
1a2b	0.268	2.4	0.7784
1a2d	0.273	2.4	0.7503
1a2j	0.227	2	0.8211
1a2k	0.273	2.5	0.7751
1a2l	0.285	2.7	0.7878
1a2m	0.308	2.7	0.753
1a2o	0.288	2.4	0.7701
1a2w	0.256	2.1	0.8111
1a2x	0.325	2.3	0.7352
1a2y	0.251	1.5	0.8087
1a30	0.227	2	0.7996
1a31	0.31	2.1	0.7662
1a32	0.318	2.1	0.7819
1a33	0.211	2.15	0.8065
1a34	0.184	1.81	0.8036
1a35	0.308	2.5	0.7648
1a36	0.312	2.8	0.7443
1a37	0.36	3.6	0.6909
1a38	0.39	3.35	0.7098
1a39	0.26	2.2	0.8064
1a3b	0.23	1.8	0.7741
1a3c	0.233	1.6	0.823
1a3d	0.23	1.8	0.812
1a3e	0.22	1.85	0.7763
1a3f	0.26	2.65	0.7837
1a3g	0.258	2.5	0.7487
1a3h	0.17	1.57	0.8459
1a3k	0.24	2.1	0.7891
1a3n	0.22038	1.8	0.8646
1a3o	0.22653	1.8	0.8598
1a3q	0.32	2.1	0.7655
1a3s	0.26	2.8	0.7584
1a3w	0.323	3	0.7182
1a3x	0.341	3	0.7264
1a3y	0.247	2.25	0.7531
1a3z	0.272	1.9	0.7992
1a40	0.269	1.7	0.8102
1a41	0.309	2.3	0.734
1a43	0.281	2.6	0.8067
1a44	0.216	1.84	0.8225
1a47	0.254	2.56	0.7757
1a4e	0.198	2.4	0.8047
1a4l	0.272	2.6	0.7828
1a4m	0.281	1.95	0.7993
1a4o	0.345	2.9	0.7225
1a4p	0.303	2.25	0.8112
1a4r	0.28	2.5	0.7707
1a4s	0.253	2.1	0.8081
1a4u	0.238	1.92	0.8202
1a4v	0.263	1.8	0.7834
1a4x	0.247	2.3	0.8156
1a4y	0.286	2	0.7733
1a4z	0.302	2.75	0.7926
1a50	0.247	2.3	0.8156
1a52	0.274	2.8	0.7694
1a53	0.212	2	0.7998
1a54	0.208	1.6	0.8255
1a55	0.227	2.4	0.798
1a58	0.233	1.95	0.7827
1a5a	0.298	1.9	0.8014
1a5b	0.283	2	0.8044
1a5c	0.329	3	0.771
1a5p	0.272	1.6	0.8207
1a5q	0.273	2.3	0.7813
1a5s	0.247	2.3	0.788
1a5t	0.265	2.2	0.82
1a5v	0.21	1.9	0.8279
1a5w	0.222	2	0.8321
1a5x	0.212	1.9	0.8323
1a5y	0.281	2.5	0.7933
1a64	0.2734	2	0.7864
1a65	0.22	2.23	0.8126
1a68	0.241	1.8	0.8131
1a6a	0.325	2.75	0.7391
1a6e	0.285	3.2	0.7658
1a6f	0.317	2.6	0.7276
1a6i	0.275	2.4	0.7972
1a6j	0.251	2.35	0.802
1a6p	0.2963	2.08	0.7953
1a6t	0.266	2.7	0.7732
1a6y	0.2882	2.3	0.7263
1a6z	0.277	2.6	0.7568
1a70	0.2	1.7	0.8299
1a74	0.265	2.2	0.8051
1a76	0.279	2	0.79
1a77	0.275	2	0.7817
1a78	0.256	2	0.7606
1a79	0.267	2.28	0.7716
1a7b	0.3061	3.1	0.7376
1a7c	0.21	1.95	0.8095
1a7d	0.227	1.8	0.8132
1a7e	0.227	1.8	0.8086
1a7g	0.297	2.4	0.8208
1a7h	0.295	2.56	0.7659
1a7j	0.284	2.5	0.7299
1a7u	0.176	1.75	0.8462
1a7v	0.241	2.3	0.8355
1a7w	0.248	1.55	0.8368
1a81	0.317	3	0.6931
1a82	0.246	1.8	0.8328
1a87	0.316	3.1	0.7493
1a88	0.193	1.9	0.8312
1a8f	0.253	1.8	0.8206
1a8g	0.244	2.5	0.7626
1a8h	0.283	2	0.7906
1a8j	0.38	2.7	0.695
1a8k	0.319	2	0.7437
1a8l	0.217	1.9	0.8269
1a8m	0.24	2.3	0.7077
1a8o	0.253	1.7	0.8484
1a8p	0.262	2	0.7793
1a8q	0.182	1.75	0.8217
1a8r	0.246	2.1	0.8178
1a8s	0.205	1.8	0.8328
1a8t	0.319	2.55	0.7201
1a8u	0.171	1.6	0.8459
1a8v	0.261	2	0.8171
1a8y	0.242	2.4	0.7699
1a8z	0.219	2.1	0.8135
1a94	0.281	2	0.7738
1a95	0.232	2	0.8076
1a96	0.244	2	0.8077
1a97	0.263	2.6	0.7877
1a98	0.224	2.25	0.7803
1a99	0.233	2.2	0.8234
1a9b	0.305	3.2	0.765
1a9e	0.26	2.5	0.787
1a9n	0.328	2.38	0.7756
1a9u	0.24	2.5	0.783
1a9w	0.232	2.9	0.8188
1aa2	0.213	2	0.7978
1aa6	0.287	2.3	0.7883
1aa7	0.28	2.08	0.8223
1ab0	0.253	1.9	0.7975
1ab4	0.31	2.8	0.7805
1ab5	0.264	2.4	0.7996
1ab6	0.28	2.2	0.8014
1ab8	0.284	2.6	0.7476
1ab9	0.19	1.6	0.8231
1abw	0.232	2	0.8508
1aby	0.278	2.6	0.811
1ac1	0.22	2	0.8343
1ac5	0.25	2.4	0.7767
1ac6	0.279	2.3	0.7642
1acc	0.296	2.1	0.7722
1acd	0.276	2.7	0.7589
1acv	0.216	1.9	0.8374
1ad0	0.262	2.5	0.8018
1ad1	0.218	2.2	0.8231
1ad2	0.27	1.9	0.8108
1ad5	0.307	2.6	0.7503
1ad6	0.247	2.3	0.7474
1ad9	0.284	2.8	0.7765
1ado	0.203	1.9	0.8133
1adq	0.289	3.15	0.7436
1adt	0.307	3	0.768
1adu	0.296	3	0.7636
1adv	0.336	3.2	0.759
1adw	0.239	2.5	0.7969
1ady	0.3	2.8	0.789
1ae2	0.326	2	0.7971
1ae3	0.284	2	0.7985
1ae6	0.311	3	0.742
1ae9	0.232	1.9	0.8164
1af3	0.273	2.5	0.8051
1af4	0.248	2.6	0.807
1af5	0.373	3	0.695
1af7	0.28	2	0.789
1af9	0.245	2.7	0.7555
1afk	0.266	1.7	0.8192
1afl	0.278	1.7	0.8162
1afq	0.182	1.8	0.8178
1afr	0.285	2.4	0.8082
1afu	0.285	2	0.8086
1afv	0.324	3.7	0.7361
1afw	0.242	1.8	0.7941
1ag6	0.224	1.7	0.8462
1ag8	0.282	2.65	0.8014
1ag9	0.25	1.8	0.8061
1agq	0.235	1.9	0.793
1agr	0.291	2.8	0.7731
1agw	0.28	2.4	0.8019
1agy	0.197	1.15	0.8472
1ah5	0.235	2.4	0.8157
1ah6	0.255	1.8	0.8034
1ah8	0.255	2.1	0.7899
1ahj	0.289	2.65	0.7847
1ahp	0.278	3	0.7666
1ahq	0.32	2.3	0.7708
1ahu	0.293	2.7	0.7609
1ahv	0.249	3.1	0.787
1ahw	0.285	3	0.7199
1ahz	0.268	3.3	0.7795
1ai4	0.236	2.35	0.8093
1ai5	0.2215	2.36	0.8086
1ai6	0.2199	2.55	0.8061
1ai7	0.2168	2.5	0.8125
1ai8	0.24	1.85	0.7834
1aih	0.272	2.5	0.7767
1aii	0.237	1.95	0.8381
1aij	0.27	2.2	0.8128
1ail	0.229	1.9	0.8749
1aim	0.247	2	0.7965
1aip	0.289	3	0.7304
1air	0.223	2.2	0.8063
1ais	0.268	2.1	0.7927
1aiu	0.24	2	0.8329
1aiv	0.265	3	0.696
1aix	0.23	2.1	0.7747
1aj5	0.306	2.3	0.809
1aj6	0.299	2.3	0.7693
1aj7	0.258	2.1	0.7986
1ajg	0.238	1.7	0.8435
1ajh	0.234	1.7	0.8396
1ajk	0.219	1.8	0.8095
1ajn	0.2184	2.36	0.8127
1ajo	0.235	2.07	0.8084
1ajp	0.2252	2.31	0.8081
1ajq	0.2325	2.05	0.812
1ajv	0.247	2	0.8146
1ajx	0.237	2	0.7921
1ak1	0.243	1.9	0.8122
1ak4	0.306	2.36	0.8024
1ak5	0.265	2.3	0.8052
1akd	0.265	1.8	0.8074
1akh	0.302	2.5	0.7011
1akj	0.276	2.65	0.787
1akm	0.302	2.8	0.7727
1akn	0.29	2.8	0.7649
1akq	0.24	1.9	0.8367
1aku	0.27	1.9	0.8232
1akv	0.25	2	0.8385
1akw	0.194	1.75	0.8422
1akz	0.224	1.57	0.8262
1al3	0.246	1.8	0.8102
1al7	0.242	2.6	0.8156
1al8	0.251	2.2	0.817
1alu	0.277	1.9	0.8136
1alv	0.23	1.9	0.8208
1alw	0.27	2.03	0.7963
1aly	0.295	2	0.7458
1am2	0.252	2.2	0.799
1am4	0.28	2.7	0.7098
1am5	0.224	2.16	0.7385
1am6	0.22	2.1	0.8121
1am7	0.2134	2.3	0.8184
1am9	0.278	2.3	0.7924
1ame	0.282	1.65	0.8321
1amh	0.242	2.5	0.7823
1amo	0.31	2.6	0.769
1amu	0.246	1.9	0.794
1amx	0.249	2	0.7832
1an0	0.344	2.8	0.7504
1an1	0.228	2.03	0.8002
1an5	0.266	2.6	0.7981
1an7	0.275	2.9	0.7733
1an8	0.215	2.4	0.7844
1an9	0.26	2.5	0.7809
1anu	0.219	2.15	0.8057
1anv	0.314	2.7	0.7455
1ao0	0.264	2.8	0.7818
1ao3	0.215	2.2	0.8104
1ao5	0.271	2.6	0.772
1ao6	0.282	2.5	0.7824
1ao7	0.32	2.6	0.7643
1aoa	0.285	2.4	0.7739
1aob	0.243	2.1	0.7985
1aoc	0.282	2	0.7584
1aod	0.218	2.6	0.7995
1aof	0.201	2	0.8168
1aoi	0.302	2.8	0.8008
1aoj	0.277	2.5	0.7135
1aok	0.23	2	0.8094
1aol	0.264	2	0.8112
1aom	0.2	1.8	0.8196
1aoq	0.197	1.8	0.8225
1aos	0.2982	4.2	0.7336
1aov	0.32	4	0.7285
1aow	0.269	3	0.7111
1ap2	0.2849	2.4	0.7367
1ap5	0.32	2.2	0.7797
1ap6	0.236	1.9	0.8188
1ap9	0.3179	2.35	0.736
1apy	0.224	2	0.8136
1apz	0.291	2.3	0.791
1aq0	0.213	2	0.8353
1aq1	0.26	2	0.7982
1aq2	0.26	1.9	0.7923
1aq6	0.248	1.95	0.834
1aq7	0.237	2.2	0.7929
1aqc	0.303	2.3	0.7557
1aqd	0.279	2.45	0.7869
1aqe	0.239	2.2	0.7841
1aqh	0.204	2	0.8127
1aqi	0.281	2.6	0.7905
1aqj	0.286	2.6	0.7864
1aql	0.275	2.8	0.745
1aqt	0.288	2.3	0.7973
1aqv	0.252	1.94	0.8138
1aqw	0.261	1.8	0.8266
1aqx	0.283	2	0.7216
1aqy	0.248	1.75	0.8191
1ar0	0.22811	2.3	0.7892
1ar1	0.261	2.7	0.7698
1ar4	0.205	1.9	0.8316
1aro	0.309	2.8	0.7218
1as0	0.259	2	0.8144
1as3	0.274	2.4	0.7935
1as4	0.24	2.1	0.8146
1ask	0.24285	2.3	0.7863
1ass	0.251	2.3	0.7971
1asx	0.272	2.8	0.7909
1at0	0.2754	1.9	0.8056
1at3	0.291	2.5	0.7801
1at5	0.233	1.8	0.8271
1at6	0.23	1.8	0.8241
1ati	0.29	2.75	0.7503
1atj	0.242	2.15	0.8289
1atk	0.31	2.2	0.7881
1au0	0.365	2.6	0.7483
1au1	0.283	2.2	0.7842
1au2	0.333	2.6	0.7302
1au3	0.353	2.5	0.7533
1au4	0.37	2.3	0.7452
1au7	0.302	2.3	0.7791
1au8	0.251	1.9	0.8019
1aua	0.273	2.5	0.7833
1auc	0.27	2.1	0.8042
1aue	0.339	2.33	0.7931
1aug	0.2597	2	0.8026
1auk	0.273	2.1	0.8025
1aun	0.219	1.8	0.7978
1auq	0.248	2.3	0.7936
1aur	0.254	2.5	0.7936
1auv	0.255	2.15	0.7875
1auw	0.235	2.5	0.8037
1aux	0.269	2.3	0.7857
1auy	0.193	3.2	0.7648
1av4	0.241	2.2	0.7887
1av5	0.279	2	0.7752
1av7	0.273	2.6	0.7937
1av8	0.192	2.8	0.7968
1ava	0.269	1.9	0.7851
1avb	0.242	1.9	0.7994
1avc	0.268	2.9	0.7881
1avf	0.282	2.36	0.8004
1avg	0.275	2.6	0.7354
1avk	0.237	2.2	0.7795
1avl	0.202	2.8	0.7833
1avm	0.198	1.55	0.8336
1avo	0.289	2.8	0.8132
1avp	0.233	2.6	0.7963
1avs	0.251	1.75	0.8159
1avt	0.226	2	0.8303
1avu	0.269	2.3	0.7393
1avv	0.28	3	0.7262
1avx	0.28	1.9	0.7395
1avz	0.27	3	0.7593
1aw1	0.215	2.7	0.8146
1aw2	0.219	2.65	0.8021
1aw5	0.27	2.3	0.7656
1aw8	0.239	2.2	0.8234
1awb	0.189	2.5	0.8067
1awc	0.282	2.15	0.8179
1awi	0.305	2.2	0.7824
1awp	0.2259	2	0.8115
1awq	0.433	1.58	0.7696
1awr	0.461	1.58	0.7577
1aws	0.337	1.58	0.7379
1awt	0.465	2.55	0.7476
1awu	0.351	2.34	0.7618
1awv	0.46	2.34	0.7531
1ax0	0.2	1.9	0.8071
1ax1	0.2	1.95	0.8035
1ax2	0.177	1.95	0.808
1ax4	0.22749	2.1	0.8161
1ax8	0.283	2.4	0.8243
1axb	0.206	2	0.8254
1axc	0.289	2.6	0.7701
1axi	0.262	2.1	0.7954
1axk	0.224	2.1	0.8042
1axm	0.304	3	0.7491
1axr	0.276	2.3	0.7634
1axs	0.305	2.6	0.7396
1axw	0.265	1.7	0.8084
1axy	0.2	1.95	0.8065
1axz	0.206	1.95	0.8059
1ay0	0.263	2.6	0.7919
1ay1	0.288	2.2	0.7551
1ay4	0.237	2.33	0.8093
1ay5	0.245	2.5	0.7969
1ay8	0.239	2.3	0.8091
1ay9	0.287	3	0.7884
1aye	0.222	1.8	0.8212
1ayf	0.253	1.85	0.8254
1ayi	0.247	2	0.8203
1aym	0.233	2.15	0.801
1ayn	0.23	2.9	0.7904
1ayr	0.316	3.3	0.7355
1ayu	0.318	2.2	0.7882
1ayx	0.181	1.7	0.8296
1ayy	0.27	2.32	0.7962
1ayz	0.246	2.6	0.7929
1az0	0.246	2	0.7528
1az3	0.315	2.4	0.713
1az4	0.337	2.4	0.7095
1az5	0.266	2	0.7638
1azd	0.24	3	0.764
1azf	0.24	1.8	0.8184
1azo	0.263	1.7	0.813
1azp	0.252	1.6	0.8064
1azq	0.238	1.94	0.783
1azs	0.282	2.3	0.7828
1azt	0.282	2.3	0.7944
1azv	0.244	1.9	0.7859
1azw	0.253	2.7	0.7876
1azx	0.287	2.9	0.7734
1azz	0.238	2.3	0.7743
1b00	0.28	1.88	0.7958
1b02	0.233	2.5	0.7712
1b04	0.31	2.8	0.7654
1b05	0.243	2	0.8185
1b06	0.223	2.2	0.7936
1b07	0.354	2.5	0.7944
1b08	0.271	2.3	0.7949
1b09	0.242	2.5	0.7364
1b0a	0.292	2.56	0.7973
1b0c	0.223	2.8	0.7931
1b0d	0.241	1.84	0.8199
1b0g	0.304	2.5	0.7903
1b0h	0.224	1.9	0.8213
1b0i	0.217	2.4	0.7936
1b0n	0.245	1.9	0.8427
1b0p	0.271	2.31	0.7872
1b0r	0.314	2.9	0.7527
1b0w	0.299	1.8	0.7564
1b0x	0.278	2	0.8369
1b0z	0.258	2.3	0.7659
1b12	0.246	1.95	0.8021
1b13	0.191	1.5	0.8044
1b15	0.258	2.2	0.8234
1b17	0.219	1.7	0.8149
1b18	0.216	1.8	0.8157
1b19	0.231	1.8	0.8178
1b1b	0.36	2.6	0.7285
1b1c	0.243	1.93	0.8141
1b1e	0.287	2	0.7674
1b1h	0.22	1.8	0.8305
1b1i	0.273	1.8	0.7745
1b1j	0.319	2	0.7568
1b1u	0.321	2.2	0.7503
1b1x	0.264	2.62	0.7762
1b1y	0.256	2.5	0.756
1b1z	0.274	2.57	0.7363
1b20	0.217	1.7	0.8173
1b21	0.268	2	0.7981
1b23	0.263	2.6	0.7712
1b24	0.324	2.2	0.7626
1b25	0.22	1.85	0.8172
1b26	0.295	3	0.7825
1b27	0.259	2.1	0.7922
1b2a	0.23	1.7	0.8293
1b2b	0.231	1.8	0.8247
1b2c	0.223	1.8	0.8231
1b2d	0.229	1.7	0.8193
1b2e	0.229	1.9	0.8295
1b2f	0.244	1.9	0.8102
1b2g	0.226	1.8	0.8246
1b2h	0.22	1.9	0.8213
1b2j	0.234	1.6	0.8179
1b2k	0.237	1.6	0.8155
1b2l	0.212	1.6	0.8317
1b2m	0.254	2	0.8077
1b2o	0.237	1.9	0.8194
1b2p	0.208	1.7	0.809
1b2r	0.24	1.8	0.8212
1b2s	0.249	1.82	0.8228
1b2u	0.276	2.1	0.8079
1b2v	0.218	1.9	0.8133
1b2w	0.33	2.9	0.7315
1b2x	0.236	1.8	0.8119
1b2y	0.217	3.2	0.805
1b2z	0.228	2.03	0.8104
1b30	0.261	2.25	0.8381
1b31	0.243	1.75	0.8391
1b32	0.214	1.75	0.8315
1b34	0.286	2.5	0.7785
1b35	0.242	2.4	0.7738
1b38	0.25	2	0.7984
1b39	0.27	2.1	0.7887
1b3b	0.298	3.1	0.7663
1b3d	0.263	2.3	0.7879
1b3e	0.255	2.5	0.7889
1b3f	0.217	1.8	0.8249
1b3g	0.238	2	0.8194
1b3h	0.24	2	0.8158
1b3j	0.288	3	0.7234
1b3k	0.292	2.99	0.7519
1b3l	0.241	2	0.8083
1b3n	0.27	2.65	0.7768
1b3q	0.285	2.6	0.7647
1b3s	0.324	2.39	0.796
1b3t	0.268	2.2	0.8041
1b3u	0.268	2.3	0.806
1b3v	0.274	2.4	0.8343
1b3w	0.246	2.6	0.8204
1b3x	0.24	2.2	0.8352
1b3y	0.248	2.45	0.8254
1b3z	0.242	2.3	0.835
1b40	0.258	2.2	0.8115
1b41	0.265	2.76	0.7901
1b43	0.279	2	0.8001
1b44	0.255	3.3	0.7712
1b46	0.217	1.8	0.8255
1b47	0.266	2.2	0.7765
1b48	0.317	2.6	0.7266
1b49	0.202	2.3	0.7985
1b4a	0.279	2.5	0.7807
1b4b	0.266	2.2	0.7799
1b4d	0.229	2	0.8128
1b4e	0.255	2	0.8246
1b4f	0.273	1.95	0.7994
1b4h	0.23	1.9	0.8174
1b4j	0.33	2.9	0.7102
1b4l	0.254	1.8	0.8255
1b4n	0.244	2.4	0.7856
1b4s	0.305	2.5	0.8003
1b4t	0.258	1.8	0.8213
1b4u	0.22	2.2	0.8156
1b4w	0.286	2.6	0.774
1b4z	0.214	1.75	0.8307
1b51	0.223	1.8	0.8265
1b52	0.263	2.3	0.7893
1b54	0.303	2.1	0.7856
1b55	0.351	2.4	0.7157
1b56	0.26	2.05	0.7816
1b57	0.23	2	0.8147
1b58	0.223	1.8	0.8239
1b59	0.222	1.8	0.8352
1b5d	0.208	2.2	0.8143
1b5i	0.223	1.9	0.827
1b5j	0.227	1.8	0.8301
1b5l	0.25	2.1	0.8032
1b5o	0.237	2.2	0.8273
1b5p	0.239	1.8	0.8238
1b5t	0.263	2.5	0.7879
1b63	0.261	1.9	0.799
1b66	0.258	1.9	0.81
1b6b	0.282	2.5	0.7642
1b6d	0.265	2.74	0.7683
1b6e	0.322	2.6	0.694
1b6h	0.22	1.8	0.8203
1b6j	0.219	1.85	0.7938
1b6k	0.239	1.85	0.7929
1b6l	0.226	1.75	0.7915
1b6m	0.227	1.85	0.7993
1b6p	0.24	2	0.7852
1b6q	0.24	1.8	0.841
1b6t	0.235	1.8	0.7989
1b6u	0.32	3	0.7247
1b6v	0.256	2	0.8062
1b6w	0.26	2.05	0.8161
1b6z	0.256	2	0.8013
1b70	0.256	2.7	0.7575
1b72	0.277	2.35	0.7597
1b73	0.284	2.3	0.729
1b74	0.286	2.3	0.7487
1b77	0.269	2.1	0.8008
1b78	0.267	2.2	0.7639
1b79	0.293	2.3	0.8209
1b7a	0.279	2.25	0.7968
1b7b	0.283	2.8	0.7949
1b7d	0.238	1.73	0.7933
1b7f	0.294	2.6	0.762
1b7g	0.293	2.05	0.811
1b7h	0.26	2	0.8078
1b7i	0.238	1.65	0.8411
1b7j	0.215	1.65	0.8173
1b7k	0.256	2.5	0.7994
1b7t	0.297	2.5	0.7108
1b7u	0.3	3.8	0.6944
1b7v	0.206	1.7	0.862
1b7x	0.282	2.1	0.75
1b7y	0.267	2.5	0.7628
1b7z	0.274	2.7	0.7574
1b80	0.208	1.73	0.835
1b82	0.194	1.8	0.8363
1b85	0.181	1.85	0.8369
1b88	0.324	2.5	0.7354
1b89	0.279	2.6	0.7452
1b8a	0.202	1.9	0.8067
1b8e	0.252	1.95	0.7732
1b8f	0.263	2.1	0.8321
1b8h	0.313	3	0.7828
1b8i	0.304	2.4	0.7337
1b8j	0.196	1.9	0.8202
1b8k	0.302	2.15	0.7594
1b8m	0.279	2.75	0.7749
1b8n	0.246	2	0.7973
1b8p	0.178	1.9	0.8348
1b8r	0.27	1.9	0.8254
1b8s	0.231	1.65	0.8216
1b8x	0.31	2.7	0.6969
1b8y	0.214	2	0.8234
1b8z	0.236	1.6	0.8594
1b90	0.247	2.5	0.7717
1b92	0.289	2.02	0.8115
1b93	0.202	1.9	0.8318
1b94	0.27	1.9	0.79
1b95	0.282	2.05	0.7888
1b96	0.282	2.3	0.7796
1b97	0.279	1.9	0.7948
1b98	0.336	2.75	0.768
1b99	0.304	2.7	0.7934
1b9a	0.29	2	0.8162
1b9b	0.249	2.85	0.7621
1b9c	0.28	2.4	0.7564
1b9e	0.264	2.5	0.7626
1b9f	0.28	1.7	0.8032
1b9h	0.252	2	0.8151
1b9i	0.272	2	0.8119
1b9j	0.219	1.8	0.8281
1b9k	0.221	1.9	0.7984
1b9l	0.259	2.9	0.7765
1b9m	0.279	1.75	0.8151
1b9n	0.286	2.09	0.8052
1b9s	0.251	2.5	0.7417
1b9t	0.271	2.4	0.7464
1b9v	0.271	2.35	0.7507
1b9x	0.261	3	0.7584
1b9y	0.266	3	0.7635
1b9z	0.22	2.1	0.7926
1ba0	0.2751	1.9	0.8315
1ba1	0.244	1.7	0.8418
1ba2	0.279	2.1	0.8433
1ba3	0.239	2.2	0.7895
1ba7	0.223	2.5	0.7774
1bag	0.252	2.5	0.7837
1bai	0.293	2.4	0.7235
1baj	0.275	2.6	0.7952
1bav	0.213	1.6	0.7923
1baw	0.258	2.8	0.8074
1bay	0.236	2	0.8093
1baz	0.273	1.9	0.8247
1bb3	0.231	1.8	0.8171
1bb4	0.29	2.23	0.7891
1bb5	0.26	1.8	0.8118
1bb6	0.271	2	0.8314
1bb7	0.243	2	0.8277
1bb9	0.264	2.2	0.7921
1bbu	0.297	2.7	0.7668
1bbw	0.308	2.7	0.7371
1bc0	0.296	2	0.7964
1bc1	0.254	2.05	0.8009
1bc2	0.279	1.9	0.8154
1bc3	0.211	1.95	0.8172
1bc5	0.288	2.2	0.7963
1bc7	0.286	2.01	0.7811
1bc8	0.277	1.93	0.7931
1bcc	0.31	3.16	0.7227
1bcg	0.256	2.1	0.7889
1bch	0.252	2	0.7991
1bcj	0.261	2.1	0.7918
1bcu	0.212	2	0.7874
1bcw	0.266	2.1	0.758
1bcy	0.292	1.95	0.7751
1bcz	0.299	2.2	0.7464
1bd2	0.312	2.5	0.7486
1bd7	0.278	2.78	0.7556
1bd8	0.26	1.8	0.8602
1bd9	0.232	2.05	0.8274
1bdf	0.308	2.5	0.7462
1bdg	0.256	2.6	0.7519
1bdj	0.25	2.68	0.7811
1bdl	0.255	2.8	0.7337
1bdq	0.261	2.5	0.7455
1bdr	0.255	2.8	0.7825
1bdt	0.2824	2.5	0.7921
1bdu	0.237	2.1	0.7955
1bdv	0.3011	2.8	0.7668
1bdy	0.2473	2.2	0.7933
1be0	0.22	1.96	0.8253
1be3	0.32	3	0.7249
1be6	0.234	2.15	0.8092
1be7	0.201	1.65	0.8308
1be8	0.223	2.2	0.8159
1bea	0.287	1.95	0.7991
1beb	0.243	1.8	0.7862
1bed	0.241	2.1	0.7791
1bee	0.253	2.6	0.8084
1bef	0.228	2.1	0.6984
1beo	0.279	2.2	0.8395
1beu	0.278	1.9	0.81
1bex	0.289	2.3	0.7825
1bey	0.306	3.25	0.6898
1bez	0.225	2.1	0.8265
1bf2	0.214	2	0.8037
1bf5	0.293	2.9	0.72
1bfa	0.267	2.2	0.7988
1bfk	0.247	2.3	0.7926
1bfn	0.211	2.07	0.8067
1bfo	0.263	2.6	0.7448
1bfs	0.287	2.2	0.7707
1bft	0.294	2	0.773
1bfu	0.245	2.2	0.803
1bfv	0.271	2.1	0.8046
1bg0	0.224	1.86	0.8143
1bg1	0.301	2.25	0.765
1bg3	0.251	2.8	0.7589
1bg4	0.229	1.75	0.8354
1bg5	0.359	2.6	0.6765
1bg7	0.233	1.85	0.8147
1bg8	0.278	2.2	0.8166
1bg9	0.249	2.8	0.7754
1bga	0.27	2.4	0.8028
1bgb	0.246	2	0.7396
1bgg	0.25	2.3	0.8045
1bgi	0.216	1.7	0.8237
1bgo	0.296	2.3	0.7804
1bgp	0.23	1.9	0.8313
1bgq	0.263	2.5	0.7689
1bgw	0.277	2.7	0.752
1bgx	0.253	2.3	0.7304
1bgy	0.36	3	0.7238
1bh2	0.25	2.1	0.8225
1bh3	0.181	2.19	0.8065
1bh5	0.25	2.2	0.8166
1bh8	0.282	3	0.7755
1bh9	0.257	2.6	0.8071
1bhc	0.265	2.7	0.8052
1bhd	0.257	2	0.8056
1bhe	0.239	1.9	0.8017
1bhg	0.31	2.6	0.6995
1bhj	0.318	2.5	0.7544
1bhl	0.264	2.2	0.7956
1bhs	0.229	2.2	0.8009
1bht	0.247	2	0.7678
1bhw	0.321	4.1	0.8269
1bhx	0.232	2.3	0.7773
1bhy	0.323	4.18	0.7592
1bhz	0.308	3.9	0.7924
1bi0	0.296	2.3	0.7815
1bi1	0.311	2.2	0.7832
1bi2	0.352	2.3	0.7917
1bi3	0.333	2.4	0.7864
1bi4	0.271	2.46	0.7688
1bi7	0.33	3.4	0.7132
1bi8	0.308	2.8	0.7496
1bid	0.217	2.2	0.8018
1bif	0.25	2	0.8053
1bih	0.264	3.1	0.7399
1bii	0.323	2.4	0.7719
1bij	0.263	2.3	0.7863
1bik	0.253	2.5	0.8027
1bin	0.297	2.2	0.8237
1bio	0.191	1.5	0.8218
1biq	0.266	2.05	0.7995
1bir	0.24	1.8	0.8203
1bis	0.256	1.95	0.8015
1biu	0.265	2.5	0.8019
1biw	0.275	2.5	0.76
1bix	0.269	2.2	0.7991
1biy	0.318	3.37	0.7253
1biz	0.253	1.95	0.7986
1bj0	0.324	2.4	0.8094
1bj3	0.271	2.6	0.7409
1bj4	0.226	2.65	0.8203
1bj5	0.2792	2.5	0.7591
1bja	0.291	2.19	0.8031
1bjf	0.308	2.4	0.7693
1bjg	0.234	2.3	0.7948
1bjj	0.26	2.8	0.7596
1bjk	0.224	2.3	0.8189
1bjn	0.201	2.3	0.8157
1bjo	0.251	2.8	0.8114
1bjp	0.244	2.4	0.8463
1bjq	0.246	2.65	0.7849
1bjr	0.225	2.44	0.7932
1bjt	0.269	2.5	0.7813
1bjw	0.269	1.8	0.8229
1bjy	0.265	2.7	0.8233
1bjz	0.296	2.2	0.8184
1bk1	0.26	2	0.8079
1bk2	0.325	2	0.7716
1bk5	0.276	2.2	0.8256
1bk6	0.307	2.8	0.775
1bk9	0.226	2	0.8085
1bkc	0.27	2	0.7903
1bkd	0.281	2.8	0.7857
1bke	0.2481	3.15	0.7527
1bkl	0.304	2.1	0.7308
1bkm	0.275	2	0.76
1bkn	0.3	2.9	0.7265
1bkp	0.206	1.7	0.7901
1bkx	0.34	2.6	0.7011
1bkz	0.26	1.9	0.7907
1bl0	0.303	2.3	0.7233
1bl3	0.279	2	0.7942
1bl4	0.23	1.9	0.8265
1bl5	0.271	2.5	0.775
1bl6	0.251	2.5	0.7805
1bl7	0.265	2.5	0.7662
1bl8	0.29	3.2	0.7065
1bl9	0.2336	2.9	0.7933
1ble	0.263	2.9	0.7725
1blf	0.286	2.8	0.7787
1bli	0.185	1.9	0.8104
1blx	0.253	1.9	0.7958
1blz	0.2179	1.45	0.8439
1bm0	0.292	2.5	0.771
1bm1	0.311	3.5	0.7618
1bm2	0.232	2.1	0.798
1bm7	0.251	2	0.8294
1bm9	0.281	2	0.7815
1bmb	0.218	1.8	0.8101
1bmc	0.33	2.5	0.7783
1bmk	0.245	2.4	0.7761
1bml	0.291	2.9	0.7255
1bmo	0.322	3.1	0.7608
1bmp	0.308	2.8	0.7408
1bmq	0.317	2.5	0.7451
1bmz	0.244	2	0.8232
1bn5	0.228	1.8	0.8329
1bn6	0.174	1.5	0.8067
1bn7	0.178	1.5	0.8152
1bnk	0.26	2.7	0.7703
1bnl	0.275	2.9	0.7744
1bnz	0.268	2	0.7753
1bo1	0.299	3	0.7275
1bo6	0.249	2.1	0.8125
1bo7	0.276	2.4	0.7812
1bo8	0.273	2.4	0.7834
1boa	0.232	1.8	0.8352
1bof	0.268	2.2	0.8131
1bog	0.307	2.6	0.7691
1boh	0.215	2.3	0.8103
1boi	0.219	2.2	0.8117
1boo	0.283	2.8	0.7487
1boq	0.236	2.1	0.8234
1bos	0.226	2.8	0.8074
1bou	0.206	2.2	0.7904
1bow	0.274	2.7	0.722
1box	0.218	1.6	0.8371
1bp0	0.279	2.4	0.7837
1bp1	0.295	2.4	0.7597
1bp4	0.24	2.2	0.7947
1bp5	0.292	2.2	0.7959
1bp6	0.271	2.4	0.781
1bp7	0.281	3	0.7289
1bpj	0.281	2.4	0.7696
1bpo	0.292	2.6	0.7444
1bpy	0.33	2.2	0.7458
1bq1	0.24	2.5	0.7965
1bq2	0.217	2.2	0.7729
1bq3	0.24	2.7	0.7909
1bq4	0.254	2.5	0.76
1bq5	0.226	2.05	0.7978
1bq7	0.289	2.8	0.7997
1bqa	0.234	2.1	0.8099
1bqb	0.239	1.72	0.817
1bqd	0.247	2.1	0.7996
1bqe	0.24	2.45	0.8023
1bqh	0.296	2.8	0.7349
1bqi	0.306	2.5	0.7465
1bqm	0.362	3.1	0.6961
1bqn	0.362	3.3	0.6911
1bqo	0.294	2.3	0.7837
1bqp	0.188	2.1	0.8023
1bqq	0.248	2.75	0.7253
1bqr	0.211	1.6	0.83
1bqs	0.28	2.2	0.7406
1bqu	0.255	2	0.7814
1bqy	0.258	2.5	0.7789
1br1	0.305	3.5	0.6889
1br4	0.352	3.62	0.6982
1br9	0.271	2.1	0.802
1brm	0.294	2.5	0.7758
1brr	0.299	2.9	0.7787
1brw	0.276	2.1	0.8202
1bry	0.298	2.1	0.8351
1bs1	0.206	1.8	0.8472
1bs2	0.269	2.75	0.7759
1bs3	0.206	1.55	0.8365
1bs4	0.24	1.9	0.8104
1bs5	0.258	2.5	0.7937
1bs6	0.258	2.1	0.7859
1bs7	0.272	2.5	0.7839
1bs8	0.261	2.2	0.7849
1bsf	0.301	2.2	0.7174
1bsj	0.207	3	0.7965
1bsk	0.221	3	0.8013
1bsp	0.26	2.5	0.7725
1bss	0.246	2.15	0.7316
1bsu	0.258	2	0.7459
1bsx	0.299	3.7	0.7378
1bsy	0.2793	2.24	0.7612
1bsz	0.247	1.9	0.8039
1bt1	0.256	2.7	0.7708
1bt2	0.278	2.7	0.7611
1bt3	0.25	2.5	0.7878
1bt4	0.246	2.3	0.8169
1bt5	0.238	1.8	0.8266
1bt6	0.307	2.4	0.7746
1bt8	0.236	1.85	0.8262
1bt9	0.269	3	0.7657
1bth	0.271	2.3	0.7674
1btj	0.312	3.2	0.7444
1bu1	0.297	2.6	0.7918
1bu2	0.325	3	0.701
1bu3	0.251	1.65	0.8415
1bu4	0.23	1.9	0.8341
1bu5	0.202	1.83	0.8293
1bua	0.288	2.15	0.7519
1bug	0.273	2.7	0.764
1buh	0.25	2.6	0.7685
1bui	0.287	2.65	0.7288
1bul	0.257	1.89	0.8268
1buo	0.252	1.9	0.7943
1bup	0.22	1.7	0.8464
1buu	0.214	1.9	0.8009
1buv	0.248	2.75	0.7253
1buw	0.244	1.9	0.8435
1bux	0.312	2.8	0.7724
1bv1	0.267	2	0.7945
1bv3	0.213	1.85	0.8025
1bv4	0.256	1.85	0.7997
1bvb	0.254	2.6	0.7887
1bvi	0.219	1.9	0.8208
1bvk	0.297	2.7	0.7453
1bvn	0.26	2.5	0.7511
1bvt	0.269	1.85	0.8081
1bvw	0.21	1.92	0.8254
1bvx	0.217	1.8	0.8262
1bvz	0.272	2.6	0.7477
1bw0	0.214	2.5	0.8165
1bw8	0.296	2.65	0.7565
1bwc	0.23	2.1	0.8135
1bwd	0.265	3.1	0.7436
1bwh	0.233	1.8	0.8286
1bwi	0.206	1.8	0.8206
1bwj	0.213	1.8	0.8284
1bwk	0.254	2.3	0.7896
1bwl	0.273	2.7	0.7753
1bwn	0.296	2.1	0.7607
1bwo	0.213	2.1	0.8031
1bwp	0.252	2.1	0.8245
1bwq	0.274	2.3	0.8046
1bwr	0.264	2.4	0.7988
1bwu	0.278	2.8	0.7245
1bwv	0.197	2.4	0.8007
1bwz	0.242	2.72	0.7474
1bx2	0.266	2.6	0.7472
1bx3	0.252	2.3	0.8036
1bx6	0.34	2.1	0.6971
1bx9	0.248	2.6	0.7742
1bxa	0.195	1.3	0.8558
1bxb	0.23	2.2	0.8187
1bxc	0.2647	2.3	0.8143
1bxe	0.219	1.9	0.839
1bxh	0.238	2.75	0.787
1bxi	0.315	2.05	0.8133
1bxm	0.229	2.15	0.8298
1bxn	0.322	2.7	0.7697
1bxt	0.263	1.85	0.788
1bxw	0.235	2.5	0.7378
1bxx	0.325	2.7	0.7534
1bxy	0.253	1.9	0.8338
1bxz	0.2647	2.99	0.7696
1by2	0.218	2	0.8091
1by3	0.244	2.74	0.7559
1by4	0.284	2.1	0.7203
1by5	0.229	2.6	0.7845
1by7	0.268	2	0.7932
1by8	0.344	2.6	0.6968
1by9	0.22	2.2	0.8317
1bye	0.305	2.8	0.7023
1byf	0.25	2	0.8247
1byg	0.287	2.4	0.7845
1byk	0.216	2.5	0.7938
1byo	0.225	2	0.7901
1byp	0.199	1.75	0.832
1byr	0.25	2	0.8105
1bys	0.272	2	0.8049
1byu	0.243	2.15	0.7887
1byw	0.286	2.6	0.7639
1bz0	0.208	1.5	0.8568
1bz1	0.224	1.59	0.8549
1bz4	0.245	1.85	0.8507
1bz5	0.218	2.58	0.8373
1bz8	0.277	2	0.7888
1bz9	0.319	2.8	0.7754
1bza	0.217	1.8	0.8345
1bzc	0.256	2.35	0.8064
1bzd	0.265	1.9	0.7937
1bze	0.273	1.8	0.798
1bzh	0.262	2.1	0.7978
1bzq	0.282	2.8	0.7671
1bzx	0.238	2.1	0.8011
1bzy	0.249	2	0.7709
1bzz	0.214	1.59	0.8551
1c03	0.248	2.3	0.7718
1c08	0.175	2.3	0.7892
1c0a	0.249	2.4	0.7998
1c0e	0.244	2.2	0.7801
1c0f	0.231	2.4	0.8056
1c0g	0.223	2	0.8065
1c0m	0.279	2.53	0.7822
1c0n	0.239	2.8	0.76
1c0t	0.276	2.7	0.7463
1c0u	0.298	2.52	0.7474
1c0w	0.279	3.2	0.737
1c12	0.27	2.6	0.7515
1c16	0.334	3.1	0.7421
1c1a	0.337	3.1	0.7481
1c1b	0.255	2.5	0.756
1c1c	0.315	2.5	0.7426
1c1e	0.294	1.9	0.7637
1c1f	0.247	1.6	0.8068
1c1h	0.231	1.9	0.8132
1c1j	0.282	2.8	0.7536
1c1n	0.214	1.4	0.8088
1c1o	0.231	1.4	0.8017
1c1p	0.192	1.37	0.8154
1c1q	0.193	1.37	0.8107
1c1r	0.219	1.37	0.8116
1c1s	0.206	1.63	0.7979
1c1t	0.194	1.37	0.8167
1c1u	0.235	1.75	0.76
1c1v	0.248	1.98	0.7419
1c1w	0.242	1.9	0.7468
1c1y	0.257	1.9	0.809
1c1z	0.244	2.87	0.7536
1c25	0.296	2.3	0.7878
1c28	0.276	2.1	0.7642
1c29	0.275	2.3	0.7876
1c2a	0.219	1.9	0.815
1c2b	0.351	4.5	0.7557
1c2d	0.211	1.65	0.7884
1c2e	0.212	1.65	0.7969
1c2f	0.241	1.7	0.7975
1c2g	0.2	1.65	0.8086
1c2h	0.218	1.4	0.8163
1c2i	0.208	1.47	0.8119
1c2j	0.219	1.4	0.8041
1c2k	0.243	1.65	0.7897
1c2l	0.224	1.5	0.7897
1c2m	0.234	1.4	0.802
1c2o	0.385	4.2	0.7554
1c2p	0.255	1.9	0.8233
1c2t	0.265	2.1	0.8071
1c2y	0.326	3.3	0.7354
1c39	0.246	1.85	0.7927
1c3a	0.269	2.5	0.7333
1c3b	0.224	2.25	0.7992
1c3c	0.207	1.8	0.806
1c3e	0.263	2.1	0.81
1c3g	0.311	2.7	0.7464
1c3h	0.248	2.1	0.7581
1c3j	0.233	1.88	0.8034
1c3k	0.255	2	0.7819
1c3m	0.217	2	0.7748
1c3n	0.243	2.45	0.7762
1c3r	0.258	2	0.7918
1c3s	0.277	2.5	0.7801
1c3u	0.23	2.3	0.7904
1c3x	0.251	2.4	0.7942
1c40	0.247	2.3	0.8198
1c41	0.271	3.1	0.7793
1c44	0.244	1.8	0.8105
1c47	0.248	2.7	0.7721
1c48	0.24	1.6	0.8146
1c4a	0.254	2.4	0.7736
1c4c	0.24	2.4	0.7907
1c4g	0.29	2.7	0.7447
1c4k	0.281	2.7	0.7814
1c4o	0.266	1.5	0.8284
1c4p	0.304	2.4	0.7469
1c4q	0.194	1.52	0.8313
1c4t	0.286	3	0.7506
1c4x	0.227	2.4	0.7764
1c4z	0.29	2.6	0.7453
1c50	0.246	2.3	0.7818
1c5b	0.238	2.1	0.8021
1c5d	0.304	2.4	0.7323
1c5f	0.249	2.47	0.7753
1c5k	0.271	2	0.8014
1c5l	0.236	1.47	0.7637
1c5m	0.307	1.95	0.7194
1c5n	0.246	1.5	0.7689
1c5o	0.262	1.9	0.7459
1c5p	0.221	1.43	0.8134
1c5q	0.221	1.43	0.8103
1c5r	0.229	1.47	0.7985
1c5s	0.224	1.36	0.8032
1c5t	0.195	1.37	0.8184
1c5u	0.195	1.37	0.8186
1c5v	0.223	1.48	0.7975
1c5w	0.211	1.94	0.7637
1c5x	0.244	1.75	0.7618
1c5y	0.246	1.65	0.7707
1c5z	0.237	1.85	0.7545
1c6o	0.279	2	0.8348
1c6r	0.26	1.9	0.8436
1c6v	0.362	3	0.7045
1c6x	0.3	2.5	0.7718
1c6y	0.31	2.5	0.7747
1c6z	0.29	2.5	0.7443
1c70	0.27	2.5	0.7676
1c72	0.28	2.8	0.7835
1c74	0.224	1.9	0.8029
1c76	0.273	2.25	0.7851
1c77	0.267	2.3	0.7846
1c78	0.267	2.3	0.7853
1c79	0.267	2.3	0.7846
1c7e	0.297	2.25	0.7974
1c7f	0.24	2	0.828
1c7h	0.271	2.5	0.7894
1c7i	0.245	2	0.8107
1c7j	0.228	1.6	0.8222
1c7n	0.247	1.9	0.7898
1c7q	0.242	2.3	0.7787
1c7r	0.289	2.5	0.7776
1c7s	0.224	1.8	0.8173
1c7t	0.246	1.9	0.813
1c7z	0.253	2.6	0.789
1c80	0.265	2.2	0.7904
1c81	0.287	2.5	0.7678
1c82	0.257	1.7	0.7956
1c83	0.231	1.8	0.802
1c84	0.268	2.35	0.78
1c85	0.267	2.72	0.7692
1c86	0.262	2.3	0.7907
1c87	0.274	2.1	0.7958
1c88	0.228	1.8	0.8069
1c8b	0.33	3	0.6776
1c8i	0.223	2	0.8364
1c8j	0.264	2.1	0.7853
1c8k	0.244	1.76	0.79
1c8l	0.257	2.3	0.7875
1c8m	0.226	2.8	0.7861
1c8n	0.273	2.25	0.8055
1c8o	0.287	2.9	0.7224
1c8q	0.216	2.3	0.7864
1c8u	0.248	1.9	0.8001
1c8v	0.268	2.2	0.7899
1c8z	0.265	1.9	0.7667
1c9b	0.26	2.65	0.7709
1c9c	0.269	2.4	0.8012
1c9d	0.269	2.3	0.7815
1c9e	0.255	2.3	0.8157
1c9h	0.249	2	0.8048
1c9i	0.269	2.9	0.7588
1c9l	0.263	2.9	0.7623
1c9p	0.227	2.8	0.7754
1c9s	0.235	1.9	0.7987
1c9u	0.286	2.2	0.7809
1c9y	0.208	1.9	0.8188
1ca0	0.323	2.1	0.7835
1ca1	0.254	1.9	0.8
1ca4	0.251	2.2	0.7886
1ca5	0.276	2.2	0.7462
1ca6	0.257	2.2	0.7609
1ca7	0.263	2.5	0.8218
1ca9	0.289	2.3	0.7516
1caq	0.225	1.8	0.8288
1cb2	0.232	2	0.8264
1cb4	0.228	2.3	0.807
1cb5	0.26	2.59	0.7894
1cb8	0.26	1.9	0.7948
1cbf	0.247	2.4	0.8121
1cbj	0.228	1.65	0.823
1cbk	0.213	2.02	0.8168
1cbo	0.194	1.8	0.8182
1cbw	0.251	2.6	0.7685
1cby	0.261	2.6	0.7764
1cc1	0.248	2.15	0.7954
1cc2	0.235	2.2	0.8167
1cd0	0.24	1.9	0.7898
1cd1	0.33	2.67	0.7329
1cd5	0.252	2.3	0.8072
1cd9	0.319	2.8	0.7831
1cdw	0.258	1.9	0.8133
1cdz	0.266	3.2	0.7181
1ce1	0.27	1.9	0.8039
1ce2	0.265	2.5	0.7694
1ce5	0.186	1.9	0.8158
1ce6	0.274	2.9	0.7686
1ce7	0.319	2.7	0.7234
1cef	0.24	2.04	0.8255
1ceg	0.212	1.76	0.8399
1ces	0.249	2.7	0.7722
1cet	0.193	2.05	0.8184
1cev	0.265	2.4	0.8193
1cez	0.27	2.4	0.7676
1cf0	0.31	2.2	0.7827
1cf1	0.244	2.8	0.7568
1cf3	0.24	1.9	0.8253
1cf8	0.257	2.7	0.7659
1cfj	0.247	2.6	0.7885
1cfm	0.271	2	0.8034
1cfn	0.325	2.65	0.7703
1cfq	0.312	2.8	0.7332
1cfs	0.332	2.75	0.7369
1cft	0.328	2.8	0.7633
1cfv	0.247	2.1	0.8119
1cfz	0.259	2.2	0.7902
1cg0	0.259	2.5	0.7749
1cg1	0.249	2.5	0.775
1cg2	0.224	2.5	0.7982
1cg3	0.232	2.5	0.7808
1cg4	0.252	2.5	0.7685
1cg5	0.232	1.6	0.8266
1cg6	0.225	1.7	0.8142
1cg8	0.252	1.9	0.8104
1cg9	0.253	2.7	0.7909
1cgh	0.24	1.8	0.8082
1cgk	0.225	1.84	0.836
1cgq	0.275	2	0.8279
1cgz	0.217	1.7	0.8402
1ch0	0.241	2.3	0.7937
1ch4	0.244	2.5	0.8122
1ch8	0.25	2.5	0.7864
1chk	0.175	2.4	0.8034
1chu	0.281	2.2	0.7992
1chw	0.29	1.9	0.8191
1chz	0.248	1.76	0.7728
1ci0	0.274	2.7	0.7487
1ci1	0.239	2	0.8225
1ci3	0.235	1.9	0.8175
1ci4	0.262	1.9	0.8296
1ci7	0.294	2.6	0.7256
1ci8	0.247	2	0.8318
1cib	0.24	2.3	0.7829
1cii	0.312	3	0.7502
1cij	0.272	2.3	0.8119
1cit	0.295	2.7	0.7466
1ciw	0.244	2.7	0.7962
1ciy	0.248	2.25	0.7822
1ciz	0.245	1.64	0.825
1cja	0.272	2.9	0.7515
1cjb	0.239	2	0.7852
1cjc	0.223	1.7	0.8381
1cjd	0.205	1.85	0.7976
1cje	0.298	2.5	0.7445
1cjk	0.266	3	0.7841
1cjl	0.241	2.2	0.7979
1cjm	0.288	2.4	0.7723
1cjp	0.216	2.78	0.8016
1cjq	0.253	3	0.7556
1cjr	0.27	2.3	0.7822
1cjs	0.271	2.3	0.8133
1cjt	0.252	2.8	0.7944
1cju	0.284	2.8	0.778
1cjv	0.262	3	0.7868
1cjx	0.276	2.4	0.8024
1cjy	0.298	2.5	0.7465
1ck0	0.294	2.5	0.755
1ck1	0.233	2.6	0.7873
1ck3	0.235	2.28	0.81
1ck4	0.299	2.2	0.7591
1ck6	0.228	1.9	0.8352
1ck7	0.327	2.8	0.7528
1ckl	0.298	3.1	0.7185
1ckm	0.299	2.5	0.7701
1ckn	0.299	2.5	0.7664
1cko	0.314	3.1	0.739
1ckp	0.26	2.05	0.7955
1ckq	0.286	1.85	0.7796
1ckt	0.239	2.5	0.7448
1cl0	0.292	2.5	0.7886
1cl1	0.221	1.83	0.8193
1cl5	0.267	2.45	0.7637
1cl6	0.251	1.7	0.8337
1cl7	0.28	3	0.7107
1cli	0.264	2.5	0.7858
1clq	0.284	2.7	0.7424
1clu	0.261	1.7	0.8126
1clv	0.19	2	0.8041
1cly	0.298	2.5	0.7432
1clz	0.295	2.8	0.7339
1cm1	0.302	2	0.8201
1cm5	0.251	2.3	0.8011
1cm7	0.245	2.06	0.7692
1cm8	0.283	2.4	0.7686
1cm9	0.275	2.1	0.7758
1cmi	0.283	2.5	0.8005
1cmj	0.25	1.7	0.8269
1cml	0.2	1.69	0.8432
1cmn	0.228	1.7	0.8374
1cmv	0.31	2.27	0.784
1cmw	0.245	2.6	0.7548
1cmx	0.285	2.25	0.7799
1cn3	0.26	2.2	0.7918
1cn4	0.336	2.8	0.7125
1cnm	0.231	2.2	0.8025
1cno	0.2083	2.2	0.8592
1cnq	0.227	2.27	0.8066
1cnt	0.247	2.4	0.7953
1cnu	0.304	2.25	0.786
1co7	0.21	1.9	0.8014
1coj	0.2	1.9	0.8023
1cow	0.285	3.1	0.7669
1coz	0.255	2	0.7984
1cp2	0.297	1.93	0.7942
1cp3	0.284	2.3	0.7793
1cp6	0.229	1.9	0.821
1cp7	0.171	1.58	0.8477
1cp9	0.165	2.5	0.7929
1cpo	0.224	1.9	0.8158
1cpx	0.226	2	0.8148
1cq1	0.226	1.9	0.8098
1cq3	0.242	1.85	0.7901
1cq4	0.3	1.8	0.8245
1cq6	0.297	2.7	0.7592
1cq7	0.251	2.4	0.7906
1cq8	0.27	2.4	0.7946
1cq9	0.278	3.5	0.7825
1cqd	0.249	2.1	0.8044
1cqe	0.226	3.1	0.7846
1cqf	0.2	2.2	0.8148
1cqk	0.249	2.2	0.7906
1cqm	0.253	1.65	0.8188
1cqn	0.276	2.1	0.8129
1cqp	0.257	2.6	0.7729
1cqr	0.266	2	0.7942
1cqs	0.259	1.9	0.7986
1cqt	0.326	3.2	0.7085
1cqv	0.28	2.06	0.7664
1cqw	0.188	1.5	0.8072
1cqx	0.215	1.75	0.8079
1cqy	0.225	1.95	0.8017
1cqz	0.309	2.8	0.7221
1cr0	0.298	2.3	0.7507
1cr1	0.288	2.3	0.7546
1cr2	0.296	2.3	0.7536
1cr4	0.287	2.5	0.7528
1cr5	0.277	2.3	0.7765
1cr6	0.312	2.8	0.7187
1cr9	0.217	2	0.7962
1crk	0.264	3	0.7689
1crw	0.226	2	0.7985
1crx	0.263	2.4	0.7881
1crz	0.238	1.95	0.7961
1cs3	0.272	2	0.7864
1cs4	0.264	2.5	0.7819
1cs6	0.257	1.8	0.7986
1cs8	0.229	1.8	0.7947
1csj	0.286	2.8	0.7658
1ct1	0.25	2.3	0.7993
1ct5	0.245	2	0.8072
1ct8	0.275	2.2	0.779
1ct9	0.297	2	0.7702
1cu4	0.268	2.9	0.7462
1cul	0.263	2.4	0.7858
1cun	0.257	2	0.8247
1cuo	0.242	1.6	0.8191
1cvi	0.274	3.2	0.7388
1cvj	0.304	2.6	0.739
1cvm	0.274	2.4	0.7548
1cvn	0.255	2.3	0.7981
1cvr	0.207	2	0.81
1cvs	0.281	2.8	0.754
1cvw	0.239	2.28	0.8005
1cvz	0.214	1.7	0.8083
1cw0	0.23	2.3	0.8198
1cw1	0.233	2.1	0.8002
1cw2	0.25	2	0.7953
1cw4	0.226	2.1	0.806
1cw7	0.226	2.6	0.7823
1cwv	0.274	2.3	0.7843
1cwy	0.222	2	0.825
1cx0	0.279	2.3	0.771
1cx2	0.218	3	0.725
1cx4	0.198	2.45	0.8099
1cx9	0.276	2.3	0.7867
1cxp	0.239	1.8	0.8145
1cxv	0.234	2	0.7968
1cxz	0.268	2.2	0.8096
1cy0	0.274	2.45	0.8076
1cy1	0.307	2.3	0.8038
1cy2	0.284	2.3	0.8065
1cy4	0.299	2.55	0.8002
1cy6	0.309	2.5	0.7793
1cy7	0.295	2.4	0.79
1cy8	0.295	2.45	0.8034
1cy9	0.242	1.8	0.8244
1cyq	0.235	1.93	0.806
1cyy	0.282	2.15	0.8188
1cz0	0.216	2.1	0.7951
1cz3	0.255	2.1	0.791
1cz7	0.294	2.9	0.7226
1cz8	0.267	2.4	0.7644
1cza	0.258	1.9	0.8165
1czc	0.243	2.5	0.8005
1czd	0.259	2.45	0.7867
1cze	0.244	2.4	0.8163
1czg	0.251	2.5	0.8069
1czh	0.209	1.86	0.8076
1czj	0.263	2.16	0.7672
1czk	0.2	1.9	0.8145
1czl	0.218	1.8	0.8081
1czn	0.21	1.7	0.8127
1czo	0.202	1.85	0.8106
1czr	0.193	1.9	0.8052
1czs	0.258	1.9	0.7884
1czt	0.242	1.87	0.778
1czu	0.184	2	0.802
1czv	0.257	2.4	0.7611
1czw	0.214	2.5	0.8077
1czy	0.245	2	0.778
1czz	0.267	2.7	0.7508
1d00	0.254	2	0.7799
1d01	0.244	2	0.7781
1d02	0.213	1.7	0.8101
1d03	0.172	1.85	0.8021
1d04	0.207	1.85	0.8254
1d06	0.275	1.4	0.8161
1d0a	0.251	2	0.7732
1d0b	0.235	1.86	0.7758
1d0d	0.211	1.62	0.7937
1d0e	0.298	3	0.7338
1d0g	0.267	2.4	0.7724
1d0h	0.27	2.1	0.7846
1d0j	0.27	2.5	0.7582
1d0k	0.202	2.02	0.8541
1d0l	0.2	1.97	0.8502
1d0m	0.241	2.47	0.8367
1d0n	0.238	2.5	0.767
1d0o	0.247	1.95	0.8041
1d0q	0.225	1.71	0.8151
1d0v	0.249	1.9	0.8059
1d1i	0.211	1.7	0.8232
1d1j	0.268	2.2	0.7941
1d1k	0.218	2	0.8204
1d1p	0.235	2.2	0.782
1d1q	0.215	1.7	0.803
1d1u	0.286	2.3	0.7886
1d1v	0.219	1.93	0.8038
1d1w	0.25	2	0.7986
1d1x	0.254	2	0.797
1d1y	0.268	2.2	0.7899
1d2a	0.243	1.9	0.796
1d2c	0.233	2.5	0.7563
1d2e	0.257	1.94	0.7934
1d2f	0.262	2.5	0.7929
1d2g	0.266	2.5	0.7703
1d2h	0.247	3	0.6879
1d2i	0.2	1.7	0.7992
1d2k	0.248	2.2	0.7756
1d2m	0.253	1.9	0.8033
1d2o	0.256	2	0.7751
1d2p	0.245	2.5	0.7607
1d2q	0.282	2.8	0.7149
1d2r	0.262	2.9	0.7748
1d2s	0.251	1.55	0.7976
1d2t	0.257	1.9	0.8288
1d2v	0.296	1.75	0.8083
1d2z	0.244	2	0.8342
1d3a	0.244	2.94	0.7671
1d3b	0.265	2	0.8009
1d3c	0.258	1.78	0.8039
1d3d	0.223	2.04	0.7835
1d3g	0.188	1.6	0.8382
1d3h	0.185	1.8	0.8386
1d3k	0.225	1.8	0.8263
1d3p	0.214	2.1	0.7796
1d3q	0.228	2.9	0.7616
1d3t	0.235	3	0.7541
1d3u	0.245	2.4	0.8142
1d3w	0.247	1.7	0.7688
1d3y	0.242	2	0.8167
1d4a	0.253	1.7	0.8073
1d4d	0.305	2.5	0.7395
1d4e	0.311	2.8	0.7246
1d4f	0.248	2.8	0.7407
1d4h	0.231	1.81	0.8237
1d4i	0.228	1.81	0.821
1d4j	0.229	1.81	0.8187
1d4k	0.259	1.85	0.7879
1d4l	0.231	1.75	0.785
1d4n	0.218	2	0.827
1d4p	0.231	2.07	0.7794
1d4v	0.27	2.2	0.7478
1d4x	0.233	1.75	0.8011
1d4z	0.227	1.9	0.8625
1d5a	0.299	2.4	0.7628
1d5b	0.285	2.8	0.7273
1d5c	0.246	2.3	0.8
1d5f	0.283	2.8	0.7416
1d5i	0.263	2	0.7784
1d5j	0.257	2.6	0.7671
1d5l	0.215	1.9	0.8125
1d5m	0.26	2	0.7954
1d5n	0.233	1.55	0.8334
1d5r	0.276	2.1	0.7443
1d5s	0.262	3	0.7453
1d5w	0.244	2.3	0.8261
1d5x	0.268	2.45	0.7431
1d5y	0.302	2.7	0.7579
1d5z	0.265	2	0.7934
1d6a	0.25	2.1	0.8003
1d6e	0.226	2.45	0.7871
1d6f	0.201	1.69	0.8378
1d6i	0.269	2	0.8181
1d6j	0.249	2	0.7984
1d6m	0.268	3	0.7702
1d6o	0.237	1.85	0.8263
1d6p	0.216	2.23	0.7963
1d6q	0.248	1.96	0.8083
1d6r	0.226	2.3	0.7708
1d6s	0.223	2.3	0.8167
1d6u	0.239	2.4	0.7903
1d6v	0.264	2	0.7852
1d6y	0.231	2.4	0.7931
1d6z	0.237	2.1	0.7958
1d7a	0.239	2.5	0.8224
1d7b	0.226	1.9	0.829
1d7c	0.22	1.9	0.8336
1d7d	0.221	1.9	0.8337
1d7f	0.203	1.9	0.7913
1d7h	0.273	1.9	0.8041
1d7i	0.283	1.9	0.8039
1d7j	0.254	1.85	0.8202
1d7k	0.288	2.1	0.773
1d7l	0.235	2.2	0.8058
1d7w	0.27	1.9	0.8096
1d7x	0.227	2	0.7966
1d7y	0.228	2.1	0.8091
1d8d	0.2	2	0.8156
1d8e	0.249	3	0.7877
1d8f	0.252	2.4	0.7759
1d8h	0.31	2	0.7361
1d8i	0.27	2.05	0.757
1d8l	0.32	2.5	0.7707
1d8m	0.315	2.44	0.7859
1d8t	0.246	2.35	0.7978
1d8u	0.261	2.35	0.8156
1d8y	0.233	2.08	0.7877
1d9c	0.275	2	0.807
1d9d	0.238	2.18	0.7958
1d9e	0.239	2.4	0.7906
1d9f	0.243	3	0.7872
1d9g	0.308	2.9	0.7487
1d9q	0.236	2.4	0.7951
1d9u	0.287	2.6	0.807
1d9x	0.324	2.6	0.7232
1d9z	0.335	3.15	0.6951
1dab	0.276	2.5	0.7745
1dak	0.21	1.6	0.8432
1dam	0.233	1.8	0.8441
1dan	0.218	2	0.7944
1dao	0.265	3.2	0.7645
1dar	0.29	2.4	0.7437
1daw	0.285	2.2	0.7778
1day	0.29	2.2	0.7823
1daz	0.256	1.55	0.8196
1db1	0.214	1.8	0.8128
1db2	0.299	2.7	0.7741
1db3	0.232	2.3	0.8067
1db4	0.256	2.2	0.7914
1db5	0.24	2.8	0.7754
1dbh	0.269	2.3	0.7813
1dbn	0.253	2.75	0.7735
1dbo	0.217	1.7	0.8184
1dbt	0.228	2.4	0.8098
1dbu	0.262	1.8	0.8211
1dbx	0.259	1.8	0.8208
1dbz	0.291	2.65	0.7859
1dc1	0.253	1.7	0.8124
1dc3	0.241	2.5	0.7791
1dc4	0.258	2.5	0.7468
1dc5	0.281	2	0.7689
1dc9	0.228	2.1	0.8006
1dce	0.263	2	0.7747
1dcf	0.271	2.5	0.7837
1dck	0.253	2	0.807
1dcm	0.335	3	0.7369
1dcn	0.29	2.3	0.7821
1dcq	0.266	2.1	0.7925
1dcu	0.247	2.2	0.7877
1dcy	0.269	2.7	0.7891
1dd1	0.218	2.62	0.7891
1dd3	0.235	2	0.8132
1dd4	0.241	2.4	0.7948
1dd5	0.277	2.55	0.8053
1dd6	0.259	2	0.8101
1dd7	0.284	2.25	0.7909
1dd8	0.219	2.3	0.8143
1dd9	0.276	1.6	0.8277
1dde	0.263	1.7	0.8297
1ddh	0.337	3.1	0.7103
1ddi	0.245	2.51	0.7759
1ddj	0.267	2	0.7862
1ddk	0.288	3.1	0.7336
1ddl	0.159	2.7	0.808
1ddn	0.28	3	0.7611
1ddo	0.253	3.1	0.7691
1ddu	0.272	2.1	0.7653
1ddv	0.278	1.9	0.8056
1ddw	0.285	1.7	0.7828
1ddx	0.324	3	0.6955
1ddz	0.274	2.2	0.7859
1de0	0.281	2.4	0.7914
1de4	0.265	2.8	0.7596
1de5	0.275	2.2	0.7919
1de6	0.244	2.1	0.8091
1de7	0.257	2	0.7855
1de8	0.312	2.95	0.7365
1de9	0.274	3	0.7562
1ded	0.222	2	0.7732
1dee	0.281	2.7	0.7731
1dei	0.215	1.6	0.8266
1dej	0.214	2.4	0.805
1deo	0.2	1.55	0.8333
1deu	0.215	1.7	0.7934
1dev	0.276	2.2	0.7891
1dew	0.286	2.65	0.7696
1dex	0.218	1.9	0.8287
1df0	0.293	2.6	0.7358
1df1	0.298	2.35	0.7652
1df9	0.243	2.1	0.7091
1dfa	0.28	2	0.7455
1dfc	0.268	2.9	0.7182
1dff	0.289	2.88	0.7651
1dfm	0.224	1.5	0.7977
1dfo	0.196	2.4	0.8188
1dfp	0.228	2.4	0.7974
1dfq	0.313	2.6	0.7462
1dfv	0.293	2.6	0.7476
1dg1	0.259	2.5	0.7831
1dg3	0.276	1.8	0.8277
1dgj	0.224	2.8	0.7978
1dgk	0.308	2.8	0.8081
1dgl	0.252	2.4	0.7555
1dgm	0.233	1.8	0.8326
1dgp	0.264	2.8	0.7843
1dgs	0.298	2.9	0.7397
1dgw	0.252	1.7	0.763
1dhk	0.22	1.85	0.799
1dht	0.279	2.24	0.7912
1di0	0.23	2.7	0.7887
1di1	0.273	2.5	0.7828
1di2	0.258	1.9	0.8324
1di7	0.226	1.6	0.8168
1di8	0.226	2.2	0.7985
1di9	0.253	2.6	0.7929
1dic	0.251	1.8	0.8188
1dii	0.23	2.5	0.79
1dio	0.236	2.2	0.7888
1diq	0.183	2.75	0.7936
1div	0.276	2.6	0.7563
1diw	0.267	2	0.7804
1dix	0.278	1.65	0.7842
1diy	0.29	3	0.7293
1diz	0.29	2.5	0.7905
1dj0	0.221	1.5	0.8284
1dj2	0.273	2.9	0.7787
1dj3	0.303	3	0.753
1dj7	0.278	1.6	0.7965
1dj8	0.261	2	0.8217
1djg	0.27	2.6	0.782
1djs	0.315	2.4	0.7652
1dju	0.254	2.1	0.7767
1djw	0.273	2.45	0.7746
1dk1	0.291	2.8	0.7025
1dki	0.245	1.6	0.8098
1dkl	0.202	2.3	0.8114
1dkm	0.266	2.25	0.7912
1dkn	0.268	2.4	0.7866
1dko	0.232	2.38	0.8033
1dkp	0.227	2.28	0.8053
1dkq	0.257	2.05	0.8099
1dkr	0.24	2.3	0.7963
1dku	0.241	2.2	0.8018
1dkw	0.242	2.65	0.8002
1dkx	0.288	2	0.8231
1dky	0.309	2.8	0.7497
1dkz	0.274	2	0.816
1dl2	0.227	1.54	0.7898
1dl3	0.282	2.7	0.7811
1dl5	0.203	1.8	0.8106
1dle	0.249	2.1	0.7708
1dlg	0.197	1.9	0.825
1dlk	0.245	2.14	0.8011
1dll	0.267	1.8	0.7944
1dlm	0.243	2	0.8093
1dlo	0.336	2.7	0.7353
1dlp	0.293	3.3	0.665
1dlq	0.224	2.3	0.8106
1dlw	0.183	1.54	0.8756
1dly	0.22	1.8	0.8714
1dm1	0.216	1.99	0.8585
1dm2	0.267	2.1	0.7795
1dm6	0.255	1.95	0.8042
1dm7	0.273	2.1	0.7926
1dm8	0.239	2.25	0.8021
1dm9	0.286	2	0.784
1dmg	0.237	1.7	0.8129
1dmh	0.218	1.7	0.8274
1dmi	0.264	2	0.8019
1dmj	0.228	2.35	0.7988
1dmk	0.264	1.9	0.8021
1dml	0.281	2.7	0.7762
1dmm	0.249	1.9	0.8076
1dmn	0.244	2.05	0.8057
1dmq	0.234	2.15	0.8111
1dms	0.203	1.88	0.8196
1dmt	0.242	2.1	0.8025
1dmu	0.239	2.2	0.7897
1dmw	0.246	2	0.8135
1dn0	0.24	2.28	0.782
1dn1	0.294	2.6	0.7544
1dn2	0.252	2.7	0.8008
1dnc	0.248	1.7	0.8275
1dnp	0.246	2.3	0.8047
1dnu	0.21	1.85	0.8141
1dnw	0.224	1.9	0.8101
1do0	0.342	3	0.7284
1do1	0.215	1.5	0.8423
1do2	0.285	4	0.67
1do3	0.218	1.55	0.8452
1do4	0.209	1.7	0.8491
1do5	0.283	2.75	0.7583
1do6	0.189	2	0.7964
1do7	0.214	1.85	0.8447
1doa	0.32	2.6	0.7528
1dof	0.245	2.1	0.8038
1doj	0.217	1.7	0.7746
1dok	0.245	1.85	0.8086
1dol	0.275	2.4	0.7749
1dor	0.212	2	0.8188
1dov	0.263	3	0.8043
1dow	0.233	1.8	0.8544
1dp2	0.23	2.01	0.8053
1dp4	0.225	2	0.826
1dp5	0.235	2.2	0.8009
1dp6	0.25	2.3	0.807
1dp8	0.252	2.5	0.7998
1dp9	0.263	2.6	0.7937
1dpf	0.252	2	0.8158
1dpj	0.213	1.8	0.8041
1dpw	0.222	1.64	0.8253
1dpx	0.246	1.65	0.8252
1dpy	0.281	2.45	0.7828
1dpz	0.267	2.8	0.7604
1dq0	0.204	1.7	0.8176
1dq1	0.276	2.15	0.8127
1dq2	0.279	2.05	0.7672
1dq3	0.232	2.1	0.7953
1dq4	0.246	2.9	0.7686
1dq5	0.21	2	0.7968
1dq7	0.276	2.2	0.7657
1dq9	0.247	2.8	0.7751
1dqd	0.315	2.1	0.7715
1dqe	0.273	1.8	0.8122
1dqg	0.208	1.7	0.7975
1dqi	0.217	1.7	0.8033
1dqj	0.25	2	0.7878
1dqk	0.247	2	0.7957
1dql	0.261	2.6	0.7504
1dqm	0.268	2.1	0.7774
1dqn	0.234	1.75	0.8017
1dqo	0.232	2.2	0.7878
1dqp	0.232	1.75	0.8056
1dqq	0.255	1.8	0.7894
1dqr	0.265	2.5	0.7788
1dqt	0.254	2	0.8002
1dqv	0.349	3.2	0.6927
1dqw	0.255	2.1	0.777
1dqx	0.258	2.4	0.7542
1dqy	0.189	1.83	0.8071
1dqz	0.185	1.5	0.8148
1dr0	0.308	2.2	0.7831
1dr8	0.302	2.7	0.7561
1dr9	0.28	3	0.7416
1drm	0.248	2.4	0.8144
1drt	0.269	2.1	0.7952
1dry	0.205	1.4	0.8191
1drz	0.284	2.3	0.7814
1ds0	0.228	1.63	0.8172
1ds5	0.289	3.16	0.7223
1ds6	0.267	2.35	0.7942
1ds7	0.267	2.06	0.7837
1ds8	0.256	2.5	0.8104
1dst	0.213	2	0.8012
1dsu	0.203	2	0.8007
1dsx	0.279	1.6	0.8207
1dsy	0.233	2.6	0.7806
1dsz	0.267	1.7	0.7809
1dt0	0.29	2.1	0.7859
1dt2	0.251	2.8	0.74
1dt3	0.288	2.6	0.7843
1dt4	0.282	2.6	0.7325
1dt5	0.315	2.4	0.8004
1dt6	0.313	3	0.7147
1dt9	0.314	2.7	0.7123
1dtd	0.234	1.65	0.8077
1dte	0.352	2.35	0.7824
1dtg	0.294	2.4	0.7947
1dtj	0.279	2	0.7914
1dtl	0.276	2.15	0.7878
1dto	0.305	1.9	0.7966
1dtq	0.295	2.8	0.7351
1dtt	0.276	3	0.7178
1dtu	0.248	2.4	0.7993
1dtw	0.279	2.7	0.7723
1dtz	0.266	2.65	0.741
1du0	0.27	2	0.8124
1du5	0.258	2.5	0.7813
1du7	0.28	2.51	0.7789
1dua	0.252	2	0.7972
1duc	0.201	2.05	0.8096
1due	0.238	2	0.7971
1dug	0.226	1.8	0.7973
1dui	0.283	2	0.8127
1dul	0.221	1.8	0.7358
1dun	0.215	1.9	0.8057
1dus	0.235	1.8	0.8044
1dut	0.249	1.9	0.7811
1duv	0.221	1.7	0.8152
1dux	0.236	2.1	0.7928
1duy	0.254	2.15	0.7955
1duz	0.25	1.8	0.8061
1dv1	0.238	1.9	0.786
1dv3	0.252	2.5	0.8121
1dv6	0.265	2.5	0.8082
1dv7	0.222	1.8	0.8471
1dv8	0.247	2.3	0.7563
1dva	0.295	3	0.7345
1dve	0.268	2.4	0.8174
1dvf	0.249	1.9	0.7689
1dvg	0.258	2.2	0.8126
1dvi	0.294	2.3	0.8231
1dvk	0.252	2.15	0.8036
1dvn	0.289	2.1	0.7879
1dvo	0.224	2	0.8308
1dvp	0.254	2	0.7887
1dvq	0.223	2	0.8379
1dvs	0.227	2	0.8308
1dvt	0.22	1.9	0.8352
1dvu	0.22	1.9	0.841
1dvx	0.215	2	0.8347
1dvy	0.203	1.9	0.8323
1dvz	0.2	1.9	0.8325
1dw0	0.207	1.82	0.8527
1dw1	0.198	1.9	0.8412
1dw2	0.229	2.2	0.8402
1dw3	0.198	2.1	0.8501
1dw6	0.249	1.88	0.8091
1dw9	0.189	1.65	0.8391
1dwa	0.179	2	0.8268
1dwf	0.18	2	0.8268
1dwg	0.193	2	0.8268
1dwh	0.217	2	0.8268
1dwi	0.285	2	0.8268
1dwj	0.245	2.4	0.7999
1dwk	0.181	1.65	0.8367
1dwn	0.292	3.5	0.7175
1dwo	0.252	2.2	0.806
1dwp	0.244	2.2	0.809
1dwq	0.244	2.2	0.8006
1dwr	0.255	1.45	0.8284
1dws	0.251	1.45	0.8299
1dwt	0.243	1.4	0.826
1dwu	0.305	2.8	0.7883
1dwv	0.286	2.35	0.7752
1dww	0.288	2.35	0.7729
1dwx	0.278	2.6	0.7629
1dx4	0.263	2.7	0.7752
1dx5	0.241	2.3	0.7826
1dx6	0.235	2.3	0.7979
1dx9	0.225	2.05	0.8141
1dxc	0.15312	1.4	0.8439
1dxd	0.169	1.4	0.8426
1dxe	0.194	1.8	0.8344
1dxf	0.233	2.6	0.8084
1dxh	0.267	2.5	0.7989
1dxj	0.222	1.8	0.8241
1dxk	0.2612	1.85	0.8139
1dxl	0.323	3.15	0.7229
1dxm	0.26	2.6	0.7736
1dxo	0.264	2.5	0.7926
1dxp	0.298	2.4	0.7801
1dxq	0.277	2.8	0.7634
1dxr	0.218	2	0.8259
1dxs	0.346	2.54	0.7832
1dy0	0.272	2.2	0.8045
1dy1	0.27	2.2	0.8024
1dy2	0.249	2	0.7966
1dy4	0.22	1.9	0.8283
1dy6	0.244	2.1	0.8086
1dy7	0.199	1.6	0.8279
1dy8	0.318	2.4	0.7832
1dy9	0.275	2.1	0.8027
1dyk	0.261	2	0.7861
1dym	0.2	1.75	0.8081
1dyo	0.25	2.1	0.7869
1dyp	0.193	1.54	0.7935
1dyq	0.236	1.5	0.8037
1dys	0.24	1.6	0.8244
1dyt	0.271	1.75	0.8101
1dyu	0.237	2.04	0.8033
1dyz	0.205	1.75	0.8089
1dz0	0.214	1.75	0.8066
1dz3	0.26593	1.65	0.8314
1dz4	0.237	1.6	0.8262
1dz6	0.268	1.9	0.8141
1dz8	0.248	1.9	0.8151
1dz9	0.248	1.9	0.8113
1dza	0.236	1.65	0.8301
1dzb	0.306	2	0.7748
1dze	0.283	2.5	0.7862
1dzf	0.271	1.9	0.8109
1dzg	0.297	2.8	0.7281
1dzh	0.258	2.85	0.7315
1dzj	0.243	2	0.7856
1dzk	0.242	1.48	0.7925
1dzl	0.29	3.5	0.6938
1dzm	0.246	1.93	0.773
1dzn	0.2913	2.8	0.7684
1dzo	0.181	1.63	0.8391
1dzp	0.254	1.83	0.7901
1dzq	0.209	2.85	0.7896
1dzr	0.26	2.17	0.7959
1dzt	0.275	2.2	0.7976
1dzu	0.207	2.09	0.8245
1dzv	0.216	1.86	0.8246
[truncated: 11,691 more rows]
