# Supplementary material for: TAP score: torsion angle propensity normalization applied to local protein structure evaluation
Source: BMC Bioinformatics. 2007 May 15;8:155. doi: 10.1186/1471-2105-8-155 (PMC1878508; doi:10.1186/1471-2105-8-155)
Supplement: Additional file 2 — Obsolete PDB dataset. This text file contains the year rendered obsolete, obsolete PDB code, TAP score of the obsolete structure, replacement PDB code and TAP score of the replacement structure, one protein per line, for all proteins in the obsolete PDB dataset. [file 1471-2105-8-155-S2.txt]

106	2j1f	0.7806	2j7m	0.7872
106	2bpj	0.7961	2j6h	0.7998
106	1s65	0.8211	2idw	0.8144
106	1s6g	0.8155	2ien	0.8155
106	1s6s	0.8163	2ieo	0.8149
106	1yw3	0.7837	2ifa	0.7846
106	1hfv	0.7607	2j5x	0.7569
106	2fzr	0.8121	2hzc	0.814
106	1ti0	0.8008	2dv8	0.7995
106	2h4s	0.6871	2dut	0.6871
106	1dzs	0.799	2iz9	0.7998
106	1gkv	0.7845	2iz8	0.7833
106	1gkw	0.8035	2izn	0.8043
106	1qzo	0.7805	2dsz	0.7917
106	2b2l	0.7853	2dsv	0.7879
106	2b2p	0.7789	2dsw	0.7851
106	2b2z	0.7914	2dt3	0.7935
106	2b41	0.7904	2dt1	0.7914
106	2a09	0.7827	2dt0	0.7836
106	2ao8	0.7943	2dsu	0.795
106	2b40	0.7753	2dt2	0.7787
106	2d83	0.8059	2drw	0.8059
106	1tbm	0.8219	2hd1	0.8214
106	2fqr	0.8075	2hbq	0.8099
106	2fqs	0.8042	2hbr	0.8042
106	2fqu	0.7993	2hby	0.7993
106	2fqv	0.8019	2hbz	0.8019
106	1hyx	0.7583	2dqt	0.7909
106	1hyy	0.782	2dqu	0.8
106	2gdk	0.8036	2h39	0.8029
106	1r2v	0.788	2dpe	0.7983
106	1x72	0.7654	2cmu	0.7687
106	2feg	0.7901	2h01	0.7937
106	2dd0	0.7852	2dns	0.7925
106	2dfo	0.8441	2dn1	0.8537
106	2dfq	0.8557	2dn2	0.856
106	1qvh	0.6761	2a45	0.6744
106	2bzo	0.7016	2ckh	0.7332
106	2bzp	0.7711	2ckg	0.7734
106	1yr4	0.8184	2f91	0.8149
106	2fkq	0.8057	2ggg	0.8114
106	2fkr	0.8085	2ggh	0.8127
106	2fks	0.8141	2ggi	0.8194
106	2fkt	0.8076	2ggj	0.8123
106	2fku	0.7849	2ggl	0.7926
106	2fkv	0.7924	2ggk	0.7992
106	1o0u	0.7606	2b8n	0.8077
106	2hbi	0.8406	2av3	0.8411
106	3hbi	0.8449	2av0	0.8441
106	1l9f	0.8045	2gb0	0.806
106	1vyy	0.8243	2chh	0.8251
106	1zgm	0.8181	2fno	0.8159
106	1oku	0.7472	2c5v	0.7492
106	1zq4	0.7096	2fnq	0.7083
106	1gr6	0.7987	2c7e	0.8133
106	1zq0	0.7894	2fxk	0.7842
106	1z4b	0.7935	2fpk	0.7963
106	1z4c	0.7911	2fpl	0.7935
106	1z4d	0.8	2fpm	0.7991
106	1mfo	0.8184	2cc1	0.8085
106	2ba4	0.7756	2fku	0.7849
106	2ba5	0.8065	2fkv	0.7924
106	2ba6	0.7961	2fkq	0.8057
106	2ba7	0.811	2fks	0.8141
106	2ba8	0.8071	2fkr	0.8085
106	2bae	0.8097	2fkt	0.8076
106	2bah	0.8259	2fkp	0.8259
106	1h8j	0.8043	2c51	0.8042
106	1hdw	0.8055	2c4z	0.8055
106	1he0	0.8039	2c4y	0.8041
106	1he6	0.7975	2c50	0.7976
105	1uvd	0.74	2buf	0.7506
105	1uvv	0.7683	2bty	0.7681
105	1q4m	0.7954	2f2g	0.8292
105	1umm	0.8038	2c8s	0.7932
105	1rmw	0.8299	2b82	0.8316
105	1e6t	0.8218	2bu1	0.822
105	1e7x	0.8169	2c4q	0.8174
105	1zhe	0.7908	2etg	0.8155
105	2bw6	0.793	2c3s	0.8008
105	1zu7	0.7907	2b41	0.7904
105	1wg9	0.8177	1xkv	0.8177
105	2a0o	0.7761	2b40	0.7753
105	2anf	0.7933	2b2l	0.7853
105	1l8u	0.7344	2b0q	0.733
105	1zu6	0.7898	2b2z	0.7914
105	1zu9	0.7541	2b31	0.7543
105	2aok	0.7777	2b2p	0.7789
105	1wnq	0.7629	2d2d	0.7632
105	1xq2	0.8065	2ao6	0.8095
105	2aea	0.8093	2apj	0.8325
105	2bq9	0.8065	2bzd	0.8093
105	1s0k	0.804	2ah2	0.8051
105	2stv	0.7765	2buk	0.7766
105	1az9	0.8193	1wl9	0.8296
105	1kyg	0.7982	1yep	0.8
105	1mfh	0.7494	2akq	0.7462
105	1lz3	0.8102	135l	0.8223
105	1zep	0.788	2a8b	0.788
105	1se1	0.7822	1vrs	0.7829
105	1og8	0.8092	2buh	0.8092
105	1og9	0.8043	2bui	0.8043
105	1wdh	0.8332	1zs9	0.8332
105	1vkv	0.7807	1zwj	0.7849
105	1ked	0.8106	1z7j	0.8239
105	1yuv	0.7584	1vrr	0.7572
105	1o7r	0.7807	1vzt	0.7815
105	1rko	0.8145	1zkn	0.815
105	1usj	0.7783	2bi7	0.7968
105	1n16	0.8017	1vrp	0.8017
105	1xg9	0.7936	1zgh	0.8036
105	1wca	0.7899	2bov	0.7899
105	2bk7	0.8173	2bo9	0.8177
105	3hfl	0.7479	1yqv	0.8174
105	1r7k	0.7174	1z9w	0.7929
105	1r0t	0.793	1z7k	0.7984
105	1b6n	0.7952	1z1h	0.8008
105	1b6o	0.7911	1z1r	0.7965
105	1rrt	0.7353	1vrl	0.7353
105	1txw	0.82	1vrn	0.8195
105	1ngv	0.7521	1yov	0.7533
105	1vdu	0.7789	1wy6	0.8113
105	1tm8	0.7971	1ymg	0.7936
105	1xc2	0.8254	1yqg	0.8258
105	1ybb	0.8006	1vr4	0.7917
105	1yaw	0.7538	1vqv	0.7557
105	1xkc	0.7709	1yem	0.77
104	1mwx	0.7787	1vqq	0.7794
104	1axf	0.8283	1y85	0.8247
104	1rn5	0.7937	1y6h	0.7937
104	1teo	0.8056	1vq2	0.8056
104	1uf6	0.8144	1wub	0.8103
104	1a0v	0.8262	1y46	0.8361
104	1a0w	0.8342	1y4f	0.8483
104	1a0x	0.8319	1y4g	0.8494
104	1a0y	0.8315	1y4p	0.8459
104	1wj8	0.7873	1wty	0.8101
104	1dsh	0.8357	1y0d	0.8287
104	1nzh	0.8047	1y21	0.8047
104	2blt	0.7945	1xx2	0.8175
104	1l7s	0.773	1vpo	0.773
104	1sss	0.8072	1wb8	0.7996
104	1f5i	0.7334	1k4z	0.7782
104	1teb	0.7136	1xr5	0.7383
104	1tea	0.8331	1vpd	0.8331
104	1te9	0.777	1xr7	0.7824
104	1te8	0.7685	1xr6	0.773
104	1pf0	0.8302	1vp6	0.8302
104	1rr5	0.8069	1u68	0.8069
104	1plz	0.8086	1x82	0.8112
104	1gdo	0.831	1xff	0.8313
104	1gms	0.8233	1xfg	0.8295
104	1g56	0.8231	1vm1	0.8231
104	1gcx	0.7111	1wns	0.7111
104	1to7	0.7685	1u8e	0.7679
104	1t42	0.6817	1u6b	0.7498
104	1qyh	0.7712	1u2o	0.7767
104	1hlr	0.8223	1vlb	0.8224
104	1s6t	0.7474	1vkj	0.7474
104	1fvz	0.7824	1t27	0.7844
104	1h06	0.7833	1v1k	0.7881
104	1jjy	0.8476	1su8	0.8484
104	1eul	0.7432	1su4	0.766
104	1rfw	0.8094	1szx	0.8026
104	1lgg	0.8012	1t0u	0.8012
104	1lff	0.8335	1sz8	0.8366
104	1um3	0.7088	1vf5	0.7088
104	1r3p	0.8412	1vjm	0.8412
104	1utw	0.7687	1uyp	0.7707
104	1dgt	0.7366	1v9p	0.7244
104	1uja	0.7637	1vcj	0.7637
104	1fb3	0.7878	1sm4	0.7836
104	1o5y	0.8119	1vjl	0.8143
104	1r9r	0.6715	1sfo	0.6825
104	1rll	0.7935	1vjj	0.7976
104	1s71	0.8348	1sgv	0.8348
104	1uox	0.8004	1r51	0.8109
104	1lfj	0.8246	1s6b	0.8218
104	1pm0	0.7841	1ryr	0.7844
104	1pm8	0.8175	1rys	0.8185
104	1r8r	0.8197	1s9d	0.8189
104	1pn1	0.7972	1s0p	0.7972
103	1uiq	0.8207	1v7c	0.8207
103	1fh6	0.7295	1ohg	0.7499
103	1o5n	0.7977	1vj2	0.7977
103	1dhx	0.6928	1p2z	0.7658
103	1rux	0.7569	1p30	0.7605
103	1gtx	0.7771	1ohv	0.7931
103	1q1d	0.7951	1qzr	0.796
103	1j6n	0.8234	1o58	0.8299
103	1oym	0.8002	1q9m	0.7995
103	1eqo	0.8231	1q0n	0.8252
103	1n2u	0.8262	1q54	0.8262
103	1p41	0.7921	1o57	0.7921
103	1o2c	0.7978	1o51	0.7876
103	1pc1	0.7845	1q4v	0.7857
103	1n6w	0.8122	1pxh	0.8158
103	1f1y	0.7983	1q0o	0.7966
103	1oam	0.7574	1oke	0.7566
103	1mwf	0.8139	1pvn	0.8152
103	1jh2	0.7483	1p3h	0.7801
103	1uah	0.8263	1ug6	0.8264
103	4tsu	0.799	1oh0	0.8249
103	1byt	0.7488	1no3	0.7768
103	1e3n	0.8052	1ogx	0.8031
103	1dga	0.8072	1nm1	0.7924
103	1j2h	0.7722	1o3x	0.7724
103	1j2i	0.8032	1o3y	0.8027
103	1d9t	0.8158	1ne7	0.8178
103	1nbg	0.8039	1p4m	0.8047
103	1g34	0.8154	1oyq	0.8154
103	1db7	0.7586	1o3q	0.7587
103	1db8	0.7683	1o3r	0.7621
103	1db9	0.7506	1o3s	0.748
103	1dbc	0.6931	1o3t	0.694
103	1e7t	0.8626	1gk6	0.8629
103	1h77	0.7841	1hk8	0.7941
103	1no0	0.8406	1os0	0.8403
103	1l7w	0.7844	1oqm	0.7856
103	1kyb	0.7486	1o0r	0.778
103	1gr8	0.8295	1ock	0.8295
103	1gr9	0.8228	1ocl	0.8229
103	1grk	0.8221	1ocm	0.8221
103	1nt7	0.7806	1o23	0.7806
103	1jna	0.749	1nwg	0.7675
103	1j92	0.7724	1nqi	0.7857
103	1l2r	0.8196	1nth	0.8202
103	1drq	0.7884	1lt0	0.8055
103	1jn8	0.7773	1nmm	0.7947
103	1j8x	0.7679	1nkh	0.7846
103	1j94	0.7669	1nhe	0.7673
102	1j8w	0.7715	1nf5	0.7911
102	1jtr	0.727	1mwa	0.727
102	1n1w	0.8126	1o1h	0.8126
102	1md1	0.7749	1n5b	0.7775
102	1qq8	0.8282	1n45	0.8385
102	1abm	0.8029	1n0j	0.7902
102	1k8e	0.7931	1o17	0.7931
102	1lus	0.8029	1n0n	0.8144
102	2caf	0.7693	1mqf	0.7989
102	1l1a	0.7993	1mur	0.7775
102	1f3i	0.7964	1muh	0.783
102	1ls0	0.7491	1o0v	0.7491
102	1jmr	0.7526	1mkm	0.7526
102	1knn	0.7962	1mc9	0.7962
102	1ib3	0.7957	1m8z	0.7991
102	1hf7	0.8484	1h2j	0.8503
102	1hf5	0.8513	1h11	0.8519
102	1ij7	0.7882	1m9u	0.7884
102	2cae	0.7678	1m85	0.8016
102	1l7u	0.8309	1m40	0.8309
102	1fe7	0.7987	1kpm	0.8035
102	1fxm	0.8445	1k6a	0.8467
102	1jfe	0.7361	1m1j	0.7414
102	1tax	0.8567	1gok	0.8472
102	1tix	0.8397	1gom	0.8374
102	1c9r	0.7012	1j5o	0.6787
102	1dh2	0.6788	1lio	0.6718
102	1jgf	0.6867	1ls5	0.7027
102	1a6o	0.7675	1lr4	0.7988
102	1dgy	0.8002	1lii	0.7933
102	1dh0	0.7716	1lik	0.7638
102	1dh1	0.8002	1lij	0.7918
102	1joz	0.8147	1llh	0.814
102	1kus	0.8114	1lkc	0.8106
102	1b3m	0.7998	1l9f	0.8045
102	1b8b	0.749	1h7a	0.7561
102	1bur	0.8207	1ir1	0.8215
102	1fum	0.7212	1l0v	0.7463
102	2fxb	0.709	1iqz	0.7958
102	1k0q	0.784	1kti	0.7839
101	1ikh	0.8263	1koi	0.8273
101	1f5d	0.7342	1j4x	0.7342
101	1dkv	0.7356	1kfu	0.7248
101	1i99	0.7614	1k9o	0.7586
101	1e0i	0.8188	1gkb	0.8145
101	1jfy	0.8099	1jr7	0.8099
101	1i03	0.8218	1jgm	0.822
101	1eqs	0.8239	1j9m	0.83
101	1qoc	0.8352	1j7a	0.8273
101	1qod	0.8203	1j7b	0.8432
101	1qoe	0.8334	1j7c	0.8412
101	1trc	0.6553	1fw4	0.8407
101	1cf6	0.7356	1huo	0.7453
101	1hw0	0.6801	1ih5	0.6991
101	1c13	0.8378	1iav	0.8315
101	1b2n	0.8023	1g72	0.7919
101	2myr	0.8398	1e70	0.8153
100	1d9b	0.8103	1hn9	0.8166
100	3gap	0.673	1g6n	0.7997
100	1doo	0.7321	1e94	0.7398
100	1qdx	0.804	1es1	0.807
100	1ekc	0.7167	1g1x	0.7292
100	1qmk	0.7423	1qnv	0.7385
100	1qmm	0.7546	1e8x	0.7602
100	1eee	0.7603	1flg	0.7586
100	1cxs	0.7988	1eu1	0.8254
100	1cxt	0.8048	1eu1	0.8254
100	1arn	0.8054	1dyz	0.8089
100	1qa8	0.7543	1gfw	0.7528
100	1mcu	0.81	1f2s	0.81
100	1cbz	0.8203	1eyy	0.837
100	1eh0	0.7981	1eup	0.799
100	1bme	0.8004	1bvt	0.8081
100	1bmi	0.8145	2bmi	0.8182
100	1c00	0.8081	1c7i	0.8107
100	1fdx	0.7208	1dur	0.8077
100	1qe8	0.8219	1c7j	0.8222
100	1b7c	0.8769	1c75	0.8806
100	3b5c	0.8212	1cyo	0.8278
100	2bmp	0.7793	3bmp	0.77
100	1b1w	0.764	1cmi	0.8005
100	1ypd	0.7809	1qpb	0.7623
100	1bv6	0.8144	1drm	0.8144
99	1qtl	0.7751	1c5f	0.7753
99	2psi	0.7471	1qlp	0.8002
99	14ps	0.764	1qjb	0.8238
99	1buk	0.7449	2dik	0.7449
99	3gsa	0.7697	3gsb	0.7695
99	1blw	0.7119	1cn4	0.7125
99	1c0h	0.817	1c40	0.8198
99	1bl2	0.751	1qrk	0.7506
99	1fhp	0.8104	1qqp	0.7997
99	1jcw	0.8351	2jcw	0.8351
99	1bfl	0.8026	1cnq	0.8066
99	2uce	0.7265	1qcq	0.7758
99	4tsw	0.7441	5tsw	0.7469
99	2ert	0.8008	3ert	0.8135
99	2erd	0.7971	3erd	0.8008
99	1tep	0.7938	2tep	0.7979
99	1wsy	0.7607	1bks	0.7979
99	1e2c	0.8135	2e2c	0.7866
99	3wbc	0.7738	4wbc	0.789
99	1ki5	0.75	2ki5	0.8092
99	1bdp	0.7914	1xwl	0.8445
99	1cum	0.8184	1bkj	0.8184
98	1prj	0.7642	2prj	0.7805
98	1fdc	0.7784	6fdr	0.7975
98	1skc	0.7747	2skc	0.7843
98	1skd	0.7712	2skd	0.7897
98	1pri	0.7798	2pri	0.7751
98	1ske	0.7722	2ske	0.7833
98	1bv0	0.7985	1b27	0.7922
98	1sba	0.7323	2sba	0.7218
98	1dij	0.8019	2dij	0.7986
98	1bgr	0.7635	1b1x	0.7762
98	1ar3	0.7862	1b0j	0.7865
98	1a9k	0.7922	1b0g	0.7903
98	1as9	0.7873	1b0k	0.7883
98	1atq	0.7723	1b0m	0.773
98	1a9d	0.7703	1bz9	0.7754
98	1amv	0.785	2amv	0.7856
98	1cxg	0.7988	2cxg	0.7817
98	1am3	0.8631	1a8o	0.8484
98	1tdx	0.7631	2tdx	0.763
98	3bcl	0.8121	4bcl	0.7907
98	2gcr	0.7101	1a45	0.7457
98	1fru	0.7692	3fru	0.7839
98	1jel	0.7418	2jel	0.7796
98	1wea	0.85	2wea	0.8534
98	1web	0.8432	2web	0.8482
98	1paw	0.7563	2paw	0.7965
98	1wec	0.8489	2wec	0.8519
98	1ayq	0.7692	2ayq	0.7692
98	1wed	0.8422	2wed	0.8454
98	1kin	0.7707	1kim	0.8104
98	1snw	0.726	2snw	0.7471
98	1ucz	0.734	2ucz	0.754
98	1aak	0.7507	2aak	0.7916
98	2caa	0.7599	3caa	0.7726
98	1ct3	0.775	4caa	0.7577
98	2cyr	0.8189	3cyr	0.8469
98	2rhn	0.7081	1ayn	0.7904
98	1gep	0.8055	2gep	0.8146
97	1tss	0.7411	2tss	0.805
97	1geo	0.8357	1aop	0.8398
97	1cth	0.8004	2cth	0.8085
97	1chb	0.7783	2chb	0.8015
97	1jxr	0.7517	2jxr	0.7515
97	1kau	0.8118	1fwj	0.8139
97	2paz	0.7578	8paz	0.814
97	1tdm	0.7594	2tdm	0.7673
97	4ptp	0.8152	5ptp	0.8124
97	1isd	0.7757	2isd	0.7771
97	1rox	0.794	2rox	0.794
97	1roy	0.7941	2roy	0.7941
97	1amg	0.7731	2amg	0.799
97	1min	0.7653	2min	0.801
97	3dpv	0.7549	4dpv	0.7554
97	1bnh	0.7801	2bnh	0.7801
97	3fxn	0.744	5nll	0.8186
97	4fxn	0.7485	2fox	0.8133
97	1bgh	0.8142	1vqb	0.8311
97	1adm	0.7745	2adm	0.7896
97	1hvm	0.8012	2hvm	0.8147
96	1mbw	0.8162	2mbw	0.8342
96	3aah	0.7749	4aah	0.7831
96	1eip	0.7225	2eip	0.8084
96	1gst	0.774	6gst	0.7866
96	1gsr	0.7885	2gsr	0.8162
96	1gmf	0.775	2gmf	0.7911
96	1tsb	0.7658	2tsb	0.7661
96	1tsa	0.7784	2tsa	0.7787
96	2ssi	0.7212	3ssi	0.7744
96	8rub	0.7877	8ruc	0.8262
96	1ora	0.7601	2ora	0.7898
96	1afn	0.7383	2afn	0.8171
96	1cyh	0.8271	2cyh	0.8216
96	1vab	0.799	2vab	0.8041
96	2nn9	0.7804	7nn9	0.7989
96	1olb	0.8183	2olb	0.827
96	1p08	0.7987	1gbm	0.8082
96	2p07	0.8027	1gbj	0.8069
96	2mth	0.7517	3mth	0.7612
96	1tci	0.756	2tci	0.804
96	1lpr	0.7971	1gbk	0.796
96	4lpr	0.7978	1gbl	0.798
96	1hft	0.7499	2hft	0.8355
96	1anh	0.8038	2anh	0.8183
96	1baa	0.7441	2baa	0.8397
95	3fxc	0.6763	4fxc	0.7108
95	1omf	0.7538	2omf	0.763
95	1bjl	0.697	3bjl	0.7249
95	2pmg	0.7348	3pmg	0.7888
95	2bjl	0.6871	4bjl	0.711
95	1abk	0.8199	2abk	0.8203
95	1afg	0.7469	2afg	0.7723
95	3kau	0.782	1kra	0.8065
95	1gdm	0.8378	2gdm	0.8378
95	1lym	0.7018	5lym	0.8101
95	2hfl	0.73	3hfl	0.7479
95	1glt	0.7656	2glt	0.7951
95	1gyi	0.8058	2gyi	0.8058
95	2hsc	0.8114	3hsc	0.8105
95	1fnr	0.7604	1fnb	0.8042
95	2fnr	0.7381	1fnd	0.8076
95	1ak3	0.7649	2ak3	0.8318
95	1cnd	0.7441	2cnd	0.7368
95	1ayh	0.7919	2ayh	0.8413
95	2lh4	0.8219	1gdj	0.8539
95	1pgd	0.7851	2pgd	0.7964
95	1lh4	0.8204	1gdj	0.8539
95	1ms2	0.7132	2ms2	0.8074
95	1dri	0.8525	2dri	0.8652
94	1sim	0.786	2sim	0.7983
94	1pgh	0.7475	2pgh	0.7543
94	1gly	0.8285	3gly	0.8284
94	1cy3	0.6589	2cy3	0.7987
94	1end	0.7975	2end	0.8614
94	1sil	0.7863	2sil	0.8018
94	116l	0.8146	216l	0.7635
94	7xia	0.8156	1xib	0.8338
94	4cna	0.7387	5cna	0.7943
94	3xia	0.6577	1xya	0.8254
94	1cd4	0.6856	1cdh	0.7173
94	1tbs	0.7801	2tbs	0.8063
94	3tln	0.808	8tln	0.8271
94	3fab	0.6907	7fab	0.8163
94	1sn3	0.7884	2sn3	0.8397
93	1abp	0.6791	1abe	0.8374
93	1sdh	0.7803	3sdh	0.828
93	1pcy	0.8124	1plc	0.858
93	4fd1	0.7607	5fd1	0.7727
93	2cd4	0.7305	3cd4	0.7352
93	1cox	0.8111	3cox	0.8134
93	1gcr	0.7467	4gcr	0.7961
93	2sdh	0.7942	4sdh	0.8222
93	3fgf	0.812	4fgf	0.8191
93	1cpk	0.7135	2cpk	0.7399
93	1psg	0.7832	3psg	0.7917
92	2tim	0.8084	5tim	0.8178
92	1f19	0.6414	2f19	0.7305
92	2mba	0.8351	5mba	0.8532
92	1hmq	0.7368	2hmq	0.7776
92	1hmz	0.7452	2hmz	0.7863
91	1rn3	0.7656	3rn3	0.8083
91	3rxn	0.7682	7rxn	0.8325
91	1mb5	0.7439	2mb5	0.78
91	156b	0.7377	256b	0.8579
91	1hmg	0.7231	2hmg	0.7684
91	2app	0.8243	3app	0.824
90	3wga	0.7941	9wga	0.7996
90	1mlt	0.7753	2mlt	0.8174
90	1cpv	0.7251	5cpv	0.8252
90	4atc	0.7018	6at1	0.7587
90	2cpv	0.6938	5cpv	0.8252
90	3cpv	0.6938	5cpv	0.8252
90	5api	0.7218	7api	0.7465
90	7atc	0.7163	5at1	0.7604
90	6api	0.7324	8api	0.7393
90	2pep	0.7332	5pep	0.749
90	1fbj	0.6973	2fbj	0.7674
90	1ins	0.816	4ins	0.8067
90	1rs1	0.757	2rs1	0.7554
90	1mev	0.7055	2mev	0.7527
